# Supplementary material for: Serum biomarkers of Burkholderia mallei infection elucidated by proteomic imaging of skin and lung abscesses
Source: Clin Proteomics. 2015 Mar 10;12(1):7. doi: 10.1186/s12014-015-9079-4 (PMC4450996; doi:10.1186/s12014-015-9079-4)
Supplement: Additional file 1: Table S1. — Detailed list of proteins identified by MS. [file 12014_2015_9079_MOESM1_ESM.xlsx]

## Sheet: Sheet1
Accession	Description	Score	Coverage	# Proteins	# Unique Peptides	# Peptides	# PSMs	# AAs	MW [kDa]	calc. pI
F7FS44	Spectrin beta chain, brain 1 isoform 2 OS=Macaca mulatta GN=SPTBN1 PE=2 SV=1 - [F7FS44_MACMU]	138.6	15.64	1	1	25	42	2155	251.274	5.49072
	A2	Sequence	# PSMs	# Proteins	# Protein Groups	Protein Group Accessions	Modifications	ΔCn	q-Value	PEP	XCorr	Charge	MH+ [Da]	ΔM [ppm]	RT [min]	# Missed Cleavages
	High	TQTAIASEDMPNTLTEAEK	3	2	2	F7FS44;F7FS47		0	0	0.001585	5.51345	2	2049.97	0.741842	41.1451	0
	High	SQNIVTDSSSLNAEAIR	3	2	2	F7FS44;F7FS47		0	0	8.881e-05	5.42098	2	1804.9	-0.275654	40.5097	0
	High	LEEASLLHQFQADADDIDAWMLDILK	1	2	2	F7FS44;F7FS47		0	0	0.0002972	5.1687	3	3000.47	0.395596	89.4022	0
	High	EVVAGSHELGQDYEHVTMLQER	2	1	1	F7FS44		0	0	0.0001627	4.3986	3	2527.19	-1.28585	41.4278	0
	High	DGLNEAWADLLELIDTR	8	2	2	F7FS44;F7FS47		0	0	4.07e-05	4.24297	2	1943.97	-0.254488	88.9506	0
	High	VSEEAESQQQWDTAK	2	2	2	F7FS44;F7FS47		0	0	0.04545	4.19894	2	1735.78	1.3384	28.0925	0
	High	YESLASDLLEWIEQTIIILNNR	1	2	2	F7FS44;F7FS47		0	0	0.001452	4.0012	3	2633.38	1.0293	106.919	0
	High	DLDDFQSWLSR	1	2	2	F7FS44;F7FS47		0	0	0.02192	3.58833	2	1381.64	1.42952	62.757	0
	High	LQALDTGWNELHK	1	2	2	F7FS44;F7FS47		0	0	0.009145	3.4635	2	1524.78	-1.61173	41.5209	0
	High	EVVAGSHELGQDYEHVTmLQER	1	1	1	F7FS44	M18(Oxidation)	0	0	0.003886	3.34959	3	2543.18	-0.598275	39.2821	0
	High	DLMLWMEDVIR	1	2	2	F7FS44;F7FS47		0	0	0.009364	3.29461	2	1420.7	0.892614	75.816	0
	High	FQIQDISVETEDNK	1	2	2	F7FS44;F7FS47		0	0	0.02492	3.1773	2	1665.8	-0.960356	45.4173	0
	High	FESLEPEMNNQASR	2	2	2	F7FS44;F7FS47		0	0	0.02872	3.14671	2	1651.74	-0.255975	36.03	0
	High	EVDDLEQWIAER	1	2	2	F7FS44;F7FS47		0	0	0.01397	3.01749	2	1502.71	-0.835957	57.1913	0
	High	LWEYLLELLR	2	2	2	F7FS44;F7FS47		0	0	0.02557	3.00054	2	1347.77	0.89544	79.3876	0
	High	ITDLYTDLR	1	2	2	F7FS44;F7FS47		0	0	0.04296	2.8588	2	1109.58	-0.187104	41.269	0
	High	LAEISDVWEEMK	1	2	2	F7FS44;F7FS47		0	0	0.05793	2.35597	2	1449.69	-0.287473	55.6322	0
	High	LTTLELLEVR	1	2	2	F7FS44;F7FS47		0	0	0.01627	1.96247	2	1186.7	0.144941	53.7817	0
	High	ALVADSHPESER	1	2	2	F7FS44;F7FS47		0	0.001	0.08443	2.76866	2	1310.63	-1.01596	18.1179	0
	High	LAEISDVWEEmK	1	2	2	F7FS44;F7FS47	M11(Oxidation)	0	0.001	0.06291	2.54571	2	1465.69	-0.229674	46.2114	0
	High	AFEDEMSGR	1	2	2	F7FS44;F7FS47		0	0.001	0.07833	1.96953	2	1041.43	-0.762539	27.9145	0
	High	LLDPEDISVDHPDEK	1	2	2	F7FS44;F7FS47		0	0.002	0.09703	2.55725	3	1721.82	-1.38896	39.5388	0
	High	ILSSDDYGK	1	2	2	F7FS44;F7FS47		0	0.003	0.137	2.67913	2	997.483	-0.255908	23.6182	0
	High	ELEAENYHDIK	1	2	2	F7FS44;F7FS47		0	0.004	0.1631	2.83749	2	1360.64	0.00422734	26.4929	0
	High	LEDLEVIQHR	1	2	2	F7FS44;F7FS47		0	0.006	0.1813	1.80612	3	1251.67	-0.225581	33.1795	0
	High	QLQEDAAR	1	2	2	F7FS44;F7FS47		0	0.007	0.195	1.79987	2	930.464	0.125305	13.4205	0
	High	DTGNIGQER	1	2	2	F7FS44;F7FS47		0	0.008	0.2181	2.19855	2	989.464	-0.249829	14.5358	0
F6Y3E4	EH domain-containing protein 3 OS=Macaca mulatta GN=EHD3 PE=2 SV=1 - [F6Y3E4_MACMU]	33.0795	13.83	3	1	6	12	535	60.8347	6.45557
	A2	Sequence	# PSMs	# Proteins	# Protein Groups	Protein Group Accessions	Modifications	ΔCn	q-Value	PEP	XCorr	Charge	MH+ [Da]	ΔM [ppm]	RT [min]	# Missed Cleavages
	High	GYDFAAVLEWFAER	4	5	2	F6XYM2;F6Y3E4		0	0	0.004636	3.54053	3	1673.8	0.267975	80.7708	0
	High	LLEVVDDMLAHDIAQLMVLVR	2	3	1	F6Y3E4		0	0	0.01963	3.47755	3	2393.3	0.741974	90.0167	0
	High	LDISDEFSEVIK	3	5	2	F6XYM2;F6Y3E4		0	0	0.007638	3.42638	2	1394.71	0.512492	57.867	0
	High	YLLEQDFPGMR	1	4	2	F7HAE5;F6Y3E4		0	0	0.01452	2.68872	2	1368.66	0.593196	51.5182	0
	High	LLPLEEHYR	1	6	3	F6XYM2;F6Y3E4;G7PY06		0	0	0.05512	2.41591	2	1169.63	0.33358	33.3085	0
	High	DIQSLPR	1	5	2	F6XYM2;F6Y3E4		0	0.009	0.2283	1.57334	2	828.457	-0.646451	27.7561	0
F7A083	Uncharacterized protein (Fragment) OS=Macaca mulatta PE=2 SV=1 - [F7A083_MACMU]	5.89433	13.44	3	1	2	3	186	21.1116	5.32568
	A2	Sequence	# PSMs	# Proteins	# Protein Groups	Protein Group Accessions	Modifications	ΔCn	q-Value	PEP	XCorr	Charge	MH+ [Da]	ΔM [ppm]	RT [min]	# Missed Cleavages
	High	VAAALPGMESTQDR	1	3	1	F7A083		0	0	0.04669	1.68255	2	1445.71	0.154046	34.2091	0
	High	LQLWDTAGQER	2	5	3	F7A083;G7PLT1;F6QR86		0	0.002	0.1065	2.50958	2	1316.66	0.145973	40.6736	0
F7GG37	Uncharacterized protein OS=Macaca mulatta GN=MMP8 PE=4 SV=1 - [F7GG37_MACMU]	6.16886	4.28	2	1	2	3	467	53.4584	6.40479
	A2	Sequence	# PSMs	# Proteins	# Protein Groups	Protein Group Accessions	Modifications	ΔCn	q-Value	PEP	XCorr	Charge	MH+ [Da]	ΔM [ppm]	RT [min]	# Missed Cleavages
	High	LTFDAITTLR	2	4	2	F6WYF2;F7GG37		0	0	0.04401	2.65954	2	1150.65	0.383285	50.3949	0
	High	YYAFDLIAER	1	2	1	F7GG37		0	0.001	0.06747	1.79776	2	1260.63	0.348297	54.492	0
F6WYF2	Uncharacterized protein OS=Macaca mulatta GN=MMP1 PE=4 SV=1 - [F6WYF2_MACMU]	6.63027	4.26	2	1	2	3	469	53.8377	6.96143
	A2	Sequence	# PSMs	# Proteins	# Protein Groups	Protein Group Accessions	Modifications	ΔCn	q-Value	PEP	XCorr	Charge	MH+ [Da]	ΔM [ppm]	RT [min]	# Missed Cleavages
	High	LTFDAITTIR	2	4	2	F6WYF2;F7GG37		0	0	0.04401	2.65954	2	1150.65	0.383285	50.3949	0
	High	IENYTPDLPR	1	2	1	F6WYF2		0	0.003	0.1417	2.25916	2	1217.62	1.01499	37.0426	0
F7E526	Uncharacterized protein OS=Macaca mulatta GN=LOC100424162 PE=2 SV=1 - [F7E526_MACMU]	46.9474	19.15	2	1	11	22	564	59.9363	8.00146
	A2	Sequence	# PSMs	# Proteins	# Protein Groups	Protein Group Accessions	Modifications	ΔCn	q-Value	PEP	XCorr	Charge	MH+ [Da]	ΔM [ppm]	RT [min]	# Missed Cleavages
	High	NLDLDSIIAEVK	2	3	2	F7E526;F7HGY2		0	0	0.03735	3.59734	2	1329.73	0.390154	62.5823	0
	High	YEELQITAGR	4	3	2	F7B786;F7E526		0	0	0.01346	3.11648	2	1179.6	0.654957	34.8763	0
	High	LALDVEIATYR	1	4	3	F7AEK9;F7E526;F7HGY2		0	0	0.0231	2.56726	2	1263.7	0.871151	51.2661	0
	High	AQYEEIAQR	4	3	2	F7AEK9;F7E526		0	0	0.05771	2.54329	2	1107.54	-0.161702	25.1216	0
	High	QNLEPLFEQYINNLR	2	3	2	F7E526;F7HGY2		0	0	0.002701	2.36798	2	1890.97	-0.0796291	67.1221	0
	High	EYQELMNVK	1	3	2	F6U9A3;F7E526		0	0.001	0.09589	2.21404	2	1153.56	0.531212	35.1033	0
	High	EYQELmNVK	1	3	2	F6U9A3;F7E526	M6(Oxidation)	0	0.001	0.065	2.17138	2	1169.55	-0.451287	26.8747	0
	High	WTLLQEQGTK	1	3	2	F7E526;F7HGY2		0	0.002	0.12	2.41693	2	1203.64	1.13813	39.7822	0
	High	YEDEINK	3	6	5	F7B786;F6U9A3;F7AEK9;F7E526;F7HGY2		0	0.002	0.114	2.0966	2	910.415	0.121414	15.8614	0
	High	FLEQQNK	1	6	5	F6U9A3;F7BW95;F7E526;F7HGY2;G7PEG3		0	0.004	0.1674	2.39231	2	906.468	-0.120499	17.9189	0
	High	TAAENEFVTLK	1	2	1	F7E526		0	0.006	0.1907	2.19651	2	1222.63	-0.0458397	37.0157	0
	High	FASFIDK	1	6	5	F6U9A3;F7AEK9;F7BW95;F7E526;F7HGY2		0	0.007	0.2024	1.59004	2	827.43	0.412174	35.2296	0
F6R520	Serine/arginine-rich splicing factor 1 isoform 1 OS=Macaca mulatta GN=SRSF1 PE=2 SV=1 - [F6R520_MACMU]	9.37353	9.68	2	2	2	4	248	27.7278	10.3599
	A2	Sequence	# PSMs	# Proteins	# Protein Groups	Protein Group Accessions	Modifications	ΔCn	q-Value	PEP	XCorr	Charge	MH+ [Da]	ΔM [ppm]	RT [min]	# Missed Cleavages
	High	GGPPFAFVEFEDPR	2	2	1	F6R520		0	0	0.04585	3.0011	2	1564.74	-0.279867	58.456	0
	High	DGTGVVEFVR	2	2	1	F6R520		0	0.002	0.09929	1.90046	2	1078.55	-0.47991	40.8082	0
F7DJM1	Uncharacterized protein OS=Macaca mulatta GN=SEC22B PE=2 SV=1 - [F7DJM1_MACMU]	8.77183	10.23	1	2	2	3	215	24.7248	8.51416
	A2	Sequence	# PSMs	# Proteins	# Protein Groups	Protein Group Accessions	Modifications	ΔCn	q-Value	PEP	XCorr	Charge	MH+ [Da]	ΔM [ppm]	RT [min]	# Missed Cleavages
	High	IMVANIEEVLQR	2	1	1	F7DJM1		0	0	0.005882	2.93072	2	1414.77	1.23988	54.9759	0
	High	DLQQYQSQAK	1	1	1	F7DJM1		0	0.003	0.1328	3.20695	2	1208.59	-1.41199	23.5532	0
F7HCD8	Cysteine and glycine-rich protein 1 isoform 1 OS=Macaca mulatta GN=CSRP1 PE=2 SV=1 - [F7HCD8_MACMU]	6.52065	12.95	1	2	2	2	193	20.5698	8.57275
	A2	Sequence	# PSMs	# Proteins	# Protein Groups	Protein Group Accessions	Modifications	ΔCn	q-Value	PEP	XCorr	Charge	MH+ [Da]	ΔM [ppm]	RT [min]	# Missed Cleavages
	High	GFGFGQGAGALVHSE	1	1	1	F7HCD8		0	0	0.01038	4.15615	2	1433.68	1.0737	46.4535	0
	High	GLESTTLADK	1	1	1	F7HCD8		0	0.001	0.07473	2.3645	2	1034.54	-0.0548537	26.0626	0
F6XLR8	14-3-3 protein gamma OS=Macaca mulatta GN=YWHAG PE=2 SV=1 - [F6XLR8_MACMU]	44.1874	26.72	1	2	7	19	247	28.2849	4.89404
	A2	Sequence	# PSMs	# Proteins	# Protein Groups	Protein Group Accessions	Modifications	ΔCn	q-Value	PEP	XCorr	Charge	MH+ [Da]	ΔM [ppm]	RT [min]	# Missed Cleavages
	High	NVTELNEPLSNEER	4	1	1	F6XLR8		0	0	0.001776	4.07887	2	1643.79	-0.0208824	34.9705	0
	High	DSTLIMQLLR	4	4	4	F6XLR8;F7EFF6;F6XFG9;G7PSZ1		0	0	0.0294	2.54171	2	1189.66	0.475196	63.6511	0
	High	YDDMAAAMK	1	2	2	F6XLR8;F6XFG9		0	0	0.03417	2.28977	2	1015.42	0.0793908	28.5708	0
	High	DSTLImQLLR	2	4	4	F6XLR8;F7EFF6;F6XFG9;G7PSZ1	M6(Oxidation)	0	0	0.04832	2.28401	2	1205.66	0.535343	58.7119	0
	High	AYSEAHEISK	1	1	1	F6XLR8		0	0.002	0.1258	2.78859	2	1134.54	0.572203	14.3443	0
	High	LAEQAER	3	3	3	F6XLR8;F7EFF6;F6XFG9		0	0.002	0.1035	2.3297	2	816.421	0.0205857	12.353	0
	High	VISSIEQK	1	2	2	F6XLR8;F6XFG9		0	0.002	0.1006	1.95728	2	903.515	0.363997	19.6347	0
	High	NLLSVAYK	3	4	4	F6XLR8;F7EFF6;F6XFG9;G7PSZ1		0	0.006	0.1915	1.77456	2	907.525	-0.0721723	37.8677	0
F6QRE8	Tubulin alpha-4A chain OS=Macaca mulatta GN=TUBA4A PE=2 SV=1 - [F6QRE8_MACMU]	137.144	34.82	1	2	11	46	448	49.8924	5.05908
	A2	Sequence	# PSMs	# Proteins	# Protein Groups	Protein Group Accessions	Modifications	ΔCn	q-Value	PEP	XCorr	Charge	MH+ [Da]	ΔM [ppm]	RT [min]	# Missed Cleavages
	High	FDGALNVDLTEFQTNLVPYPR	9	4	2	F7HU50;F6QRE8		0	0	0.001406	4.90081	2	2409.21	1.09079	68.3596	0
	High	AFVHWYVGEGmEEGEFSEAR	4	4	2	F7HU50;F6QRE8	M11(Oxidation)	0	0	0.0006947	4.14343	3	2346.01	-0.289387	47.7516	0
	High	VGINYQPPTVVPGGDLAK	4	4	2	F7HU50;F6QRE8		0	0	0.03614	4.09295	2	1824.99	-0.128335	47.4806	0
	High	AFVHWYVGEGMEEGEFSEAR	2	4	2	F7HU50;F6QRE8		0	0	0.009002	4.07592	3	2330.02	0.617266	52.1726	0
	High	LISQIVSSITASLR	8	4	2	F7HU50;F6QRE8		0	0	0.013	3.52693	3	1487.88	1.09667	68.4576	0
	High	IHFPLATYAPVISAEK	3	4	2	F7HU50;F6QRE8		0	0	0.00406	3.42475	2	1756.96	-0.345606	52.4237	0
	High	AVFVDLEPTVIDEIR	5	1	1	F6QRE8		0	0	0.002731	3.21311	2	1715.92	-0.264111	62.482	0
	High	EDAANNYAR	4	4	2	F7HU50;F6QRE8		0	0	0.05807	2.61268	2	1023.45	-0.386246	13.8607	0
	High	NLDIERPTYTNLNR	1	4	2	F7HU50;F6QRE8		0	0	0.03269	2.037	3	1718.88	0.516279	37.6377	0
	High	QLFHPEQLITGK	4	4	2	F7HU50;F6QRE8		0	0	0.01702	1.7755	3	1410.77	-0.115482	42.8908	0
	High	DVNAAIAAIK	1	1	1	F6QRE8		0	0.002	0.09854	1.63719	2	985.568	0.00434981	40.3799	0
	High	GHYTIGK	1	4	2	F7HU50;F6QRE8		0	0.009	0.2302	1.68185	2	775.41	0.137138	13.4274	0
F7DV33	40S ribosomal protein S8 OS=Macaca mulatta GN=LOC703957 PE=2 SV=1 - [F7DV33_MACMU]	6.72679	11.54	1	2	2	3	208	24.1902	10.3159
	A2	Sequence	# PSMs	# Proteins	# Protein Groups	Protein Group Accessions	Modifications	ΔCn	q-Value	PEP	XCorr	Charge	MH+ [Da]	ΔM [ppm]	RT [min]	# Missed Cleavages
	High	IIDVVYNASNNELVR	2	1	1	F7DV33		0	0	0.001414	4.00098	2	1718.91	-0.122915	47.5142	0
	High	ADGYVLEGK	1	1	1	F7DV33		0	0.002	0.117	1.56719	2	951.478	-0.613366	26.6616	0
F7H2M4	GTP-binding nuclear protein Ran OS=Macaca mulatta GN=RAN PE=2 SV=1 - [F7H2M4_MACMU]	13.0224	8.8	2	2	2	6	216	24.4076	7.48877
	A2	Sequence	# PSMs	# Proteins	# Protein Groups	Protein Group Accessions	Modifications	ΔCn	q-Value	PEP	XCorr	Charge	MH+ [Da]	ΔM [ppm]	RT [min]	# Missed Cleavages
	High	FNVWDTAGQEK	4	2	1	F7H2M4		0	0	0.02423	2.69005	2	1294.61	1.09092	40.9595	0
	High	HLTGEFEK	2	2	1	F7H2M4		0	0.002	0.1159	2.05341	2	960.478	-0.442824	17.9048	0
G7PLT1	Putative uncharacterized protein OS=Macaca fascicularis GN=EGM_04635 PE=3 SV=1 - [G7PLT1_MACFA]	20.4918	22.5	1	2	4	9	200	22.5266	8.38232
	A2	Sequence	# PSMs	# Proteins	# Protein Groups	Protein Group Accessions	Modifications	ΔCn	q-Value	PEP	XCorr	Charge	MH+ [Da]	ΔM [ppm]	RT [min]	# Missed Cleavages
	High	NIDEHANEDVER	2	1	1	G7PLT1		0	0	0.005781	3.44617	2	1440.63	-1.00565	16.5465	0
	High	AFLTLAEDILR	3	1	1	G7PLT1		0	0	0.03179	2.7643	2	1261.72	0.196819	66.2771	0
	High	LLLIGDSGVGK	2	2	2	G7PLT1;F6QR86		0	0	0.05814	2.25419	2	1071.64	0.0144072	43.7585	0
	High	LQIWDTAGQER	2	5	3	F7A083;G7PLT1;F6QR86		0	0.002	0.1065	2.50958	2	1316.66	0.145973	40.6736	0
F7BRD9	Histone H2A OS=Macaca mulatta GN=HIST2H2AC PE=3 SV=1 - [F7BRD9_MACMU]	171.545	57.36	2	2	6	50	129	13.9798	10.9019
	A2	Sequence	# PSMs	# Proteins	# Protein Groups	Protein Group Accessions	Modifications	ΔCn	q-Value	PEP	XCorr	Charge	MH+ [Da]	ΔM [ppm]	RT [min]	# Missed Cleavages
	High	VGAGAPVYMAAVLEYLTAEILELAGNAAR	17	2	1	F7BRD9		0	0	0.0009116	5.6906	4	2933.55	0.27385	106.932	0
	High	VGAGAPVYmAAVLEYLTAEILELAGNAAR	13	2	1	F7BRD9	M9(Oxidation)	0	0	0.0009126	5.00364	4	2949.54	0.506459	95.3062	0
	High	VTIAQGGVLPNIQAVLLPK	9	14	2	F6ZYL1;F7BRD9		0	0	0.001351	4.59164	3	1931.17	-0.0279134	64.1855	0
	High	AGLQFPVGR	3	18	3	F6ZYL1;F7BRD9;F7GXJ5		0	0	0.0589	2.34798	2	944.532	0.275734	38.824	0
	High	aGLQFPVGR	2	18	3	F6ZYL1;F7BRD9;F7GXJ5	N-Term(Acetyl)	0	0.001	0.07367	1.86139	2	986.542	0.505464	43.413	0
	High	HLQLAIR	4	18	3	F6ZYL1;F7BRD9;F7GXJ5		0	0.002	0.1122	2.23854	2	850.526	0.242485	26.122	0
	High	VGAGAPVYMAAVLEYLTAEILELAGNAARDNK	1	2	1	F7BRD9		0	0.006	0.1815	3.1407	3	3290.71	0.0274509	98.7489	1
	High	NDEELNK	1	14	2	F6ZYL1;F7BRD9		0	0.007	0.1991	1.62522	2	861.395	-0.221015	12.5757	0
F6TVL9	40S ribosomal protein S14 OS=Macaca mulatta GN=RPS14 PE=2 SV=1 - [F6TVL9_MACMU]	11.1883	15.89	2	2	2	4	151	16.2625	10.0522
	A2	Sequence	# PSMs	# Proteins	# Protein Groups	Protein Group Accessions	Modifications	ΔCn	q-Value	PEP	XCorr	Charge	MH+ [Da]	ΔM [ppm]	RT [min]	# Missed Cleavages
	High	IEDVTPIPSDSTR	2	2	1	F6TVL9		0	0	0.0108	3.06211	2	1429.72	0.0750599	34.373	0
	High	TPGPGAQSALR	2	2	1	F6TVL9		0	0.001	0.0736	2.86138	2	1054.56	-0.0273644	21.9271	0
F7AA98	40S ribosomal protein S28 OS=Macaca mulatta GN=RPS28 PE=4 SV=1 - [F7AA98_MACMU]	6.78648	30.43	1	2	2	4	69	7.8362	10.6968
	A2	Sequence	# PSMs	# Proteins	# Protein Groups	Protein Group Accessions	Modifications	ΔCn	q-Value	PEP	XCorr	Charge	MH+ [Da]	ΔM [ppm]	RT [min]	# Missed Cleavages
	High	EGDVLTLLESER	2	1	1	F7AA98		0	0	0.03992	2.67942	2	1360.69	-1.55386	56.2269	0
	High	VEFmDDTSR	1	1	1	F7AA98	M4(Oxidation)	0	0.002	0.1294	1.88964	2	1115.47	-0.521599	23.1618	0
	High	VEFMDDTSR	1	1	1	F7AA98		0	0.002	0.1151	1.3472	2	1099.47	-1.37924	31.4491	0
P02653	Apolipoprotein A-II OS=Macaca mulatta GN=APOA2 PE=1 SV=3 - [APOA2_MACMU]	15.0946	32.47	2	2	2	5	77	8.74148	5.05908
	A2	Sequence	# PSMs	# Proteins	# Protein Groups	Protein Group Accessions	Modifications	ΔCn	q-Value	PEP	XCorr	Charge	MH+ [Da]	ΔM [ppm]	RT [min]	# Missed Cleavages
	High	AGTDLVNFLSYFVELR	4	2	1	P02653		0	0	0.009198	3.44015	2	1843.96	-1.08165	85.0956	0
	High	SPELQAQAK	1	2	1	P02653		0	0	0.03879	2.35021	2	971.515	-1.20263	15.9753	0
P98038	Cytochrome c oxidase subunit 2 OS=Macaca mulatta GN=MT-CO2 PE=3 SV=1 - [COX2_MACMU]	3.66243	7.49	2	2	2	2	227	25.4742	4.89404
	A2	Sequence	# PSMs	# Proteins	# Protein Groups	Protein Group Accessions	Modifications	ΔCn	q-Value	PEP	XCorr	Charge	MH+ [Da]	ΔM [ppm]	RT [min]	# Missed Cleavages
	High	VVLPIEAPVR	1	2	1	P98038		0	0.006	0.1809	1.80452	2	1092.68	-0.188104	44.333	0
	High	LLEVDNR	1	2	1	P98038		0	0.007	0.2016	1.85791	2	858.468	0.216603	24.8985	0
Q5TM70	Flotillin-1 OS=Macaca mulatta GN=FLOT1 PE=3 SV=1 - [FLOT1_MACMU]	5.80308	5.62	1	2	2	2	427	47.3836	7.1665
	A2	Sequence	# PSMs	# Proteins	# Protein Groups	Protein Group Accessions	Modifications	ΔCn	q-Value	PEP	XCorr	Charge	MH+ [Da]	ΔM [ppm]	RT [min]	# Missed Cleavages
	High	AQQVAVQEQEIAR	1	1	1	Q5TM70		0	0	0.0117	3.1737	2	1469.77	-0.133278	28.3783	0
	High	VTGEVLDILTR	1	1	1	Q5TM70		0	0	0.008515	2.62938	2	1215.69	-0.106798	51.9781	0
Q28505	Dimethylaniline monooxygenase [N-oxide-forming] 2 OS=Macaca mulatta GN=FMO2 PE=2 SV=2 - [FMO2_MACMU]	6.00645	4.49	2	2	2	2	535	60.9221	8.27979
	A2	Sequence	# PSMs	# Proteins	# Protein Groups	Protein Group Accessions	Modifications	ΔCn	q-Value	PEP	XCorr	Charge	MH+ [Da]	ΔM [ppm]	RT [min]	# Missed Cleavages
	High	LAGPGQWEGAR	1	2	1	Q28505		0	0	0.008257	3.18185	2	1141.57	-0.279211	31.922	0
	High	ASIYQSVVTNTSK	1	2	1	Q28505		0	0	0.009315	2.82459	2	1397.73	1.03162	35.5556	0
Q8HXQ0	Superoxide dismutase [Cu-Zn] OS=Macaca mulatta GN=SOD1 PE=2 SV=3 - [SODC_MACMU]	15.2271	20.13	1	2	2	5	154	15.9729	6.7124
	A2	Sequence	# PSMs	# Proteins	# Protein Groups	Protein Group Accessions	Modifications	ΔCn	q-Value	PEP	XCorr	Charge	MH+ [Da]	ΔM [ppm]	RT [min]	# Missed Cleavages
	High	VSFEDSVISLSGDHSIIGR	2	1	1	Q8HXQ0		0	0	0.0003031	5.11702	2	2018.02	-0.258216	55.6459	0
	High	HVGDLGNVTAGK	3	1	1	Q8HXQ0		0	0	0.03795	3.11075	2	1167.61	-0.0868745	22.682	0
F6QR86	Ras-related protein Rab-1B OS=Macaca mulatta GN=RAB1B PE=2 SV=1 - [F6QR86_MACMU]	28.9595	26.37	1	2	4	11	201	22.1572	5.73193
	A2	Sequence	# PSMs	# Proteins	# Protein Groups	Protein Group Accessions	Modifications	ΔCn	q-Value	PEP	XCorr	Charge	MH+ [Da]	ΔM [ppm]	RT [min]	# Missed Cleavages
	High	EFADSLGIPFLETSAK	5	1	1	F6QR86		0	0	0.0144	4.38474	2	1724.88	0.685562	65.2766	0
	High	MGPGAASGGERPNLK	2	1	1	F6QR86		0	0	0.05874	3.00798	2	1441.73	2.29023	21.8455	0
	High	LLLIGDSGVGK	2	2	2	G7PLT1;F6QR86		0	0	0.05814	2.25419	2	1071.64	0.0144072	43.7585	0
	High	LQIWDTAGQER	2	5	3	F7A083;G7PLT1;F6QR86		0	0.002	0.1065	2.50958	2	1316.66	0.145973	40.6736	0
F7BGE6	Ornithine aminotransferase, mitochondrial isoform 1 OS=Macaca mulatta GN=OAT PE=2 SV=1 - [F7BGE6_MACMU]	5.1831	5.47	1	2	2	2	439	48.4302	7.21045
	A2	Sequence	# PSMs	# Proteins	# Protein Groups	Protein Group Accessions	Modifications	ΔCn	q-Value	PEP	XCorr	Charge	MH+ [Da]	ΔM [ppm]	RT [min]	# Missed Cleavages
	High	LPSDVVTAVR	1	1	1	F7BGE6		0	0	0.03361	2.57562	2	1056.61	1.10101	35.3435	0
	High	TVQGPPTSEDIFER	1	1	1	F7BGE6		0	0.003	0.1421	2.60748	2	1575.76	-1.74307	41.7966	0
F7B0S2	Glutathione S-transferase Mu 2 isoform 1 OS=Macaca mulatta GN=LOC100426406 PE=2 SV=1 - [F7B0S2_MACMU]	20.2276	24.31	1	2	4	6	218	25.692	6.80029
	A2	Sequence	# PSMs	# Proteins	# Protein Groups	Protein Group Accessions	Modifications	ΔCn	q-Value	PEP	XCorr	Charge	MH+ [Da]	ΔM [ppm]	RT [min]	# Missed Cleavages
	High	ITFVDFIAYDVLER	3	1	1	F7B0S2		0	0	0.0005847	4.49027	3	1700.89	-1.66999	77.6056	0
	High	LLLEYTGSSYEEK	1	1	1	F7B0S2		0	0	0.005353	3.11598	2	1531.75	0.279455	43.0003	0
	High	LGLDFPNLPYLIDGTHK	1	2	2	F7B0S2;F7B0R4		0	0	0.01161	2.78909	3	1913.02	0.136779	64.035	0
	High	ITQSNAILR	1	2	2	F7B0S2;F7B0R4		0	0	0.0292	2.63113	2	1015.59	-0.166669	25.6986	0
F7GWK7	Serine/threonine-protein phosphatase OS=Macaca mulatta GN=PPP1CA PE=2 SV=1 - [F7GWK7_MACMU]	11.1031	8.18	3	2	2	3	330	37.4878	6.32861
	A2	Sequence	# PSMs	# Proteins	# Protein Groups	Protein Group Accessions	Modifications	ΔCn	q-Value	PEP	XCorr	Charge	MH+ [Da]	ΔM [ppm]	RT [min]	# Missed Cleavages
	High	EIFLSQPILLELEAPLK	2	3	1	F7GWK7		0	0	0.003846	4.37673	2	1953.13	0.871722	73.9201	0
	High	NVQLTENEIR	1	3	1	F7GWK7		0	0.004	0.1671	2.65925	2	1215.63	-1.18954	31.2919	0
F7HLX2	Prohibitin OS=Macaca mulatta GN=LOC723680 PE=2 SV=1 - [F7HLX2_MACMU]	11.773	8.09	1	2	2	5	272	29.7859	5.75732
	A2	Sequence	# PSMs	# Proteins	# Protein Groups	Protein Group Accessions	Modifications	ΔCn	q-Value	PEP	XCorr	Charge	MH+ [Da]	ΔM [ppm]	RT [min]	# Missed Cleavages
	High	IFTSIGEDYDER	4	1	1	F7HLX2		0	0	0.01477	2.89723	2	1444.66	-0.856111	41.1532	0
	High	FDAGELITQR	1	1	1	F7HLX2		0	0	0.03229	2.00414	2	1149.59	-0.981728	43.3793	0
F7DKM9	UTP--glucose-1-phosphate uridylyltransferase isoform a OS=Macaca mulatta GN=UGP2 PE=2 SV=1 - [F7DKM9_MACMU]	8.18116	6.5	2	2	2	3	508	56.9307	8.14795
	A2	Sequence	# PSMs	# Proteins	# Protein Groups	Protein Group Accessions	Modifications	ΔCn	q-Value	PEP	XCorr	Charge	MH+ [Da]	ΔM [ppm]	RT [min]	# Missed Cleavages
	High	AmSQDGASQFQEVIR	1	2	1	F7DKM9	M2(Oxidation)	0	0	0.009527	3.27751	2	1682.78	-0.450258	38.4552	0
	High	NENTFLDLTVQQIEHLNK	2	2	1	F7DKM9		0	0	0.03983	2.23603	3	2156.1	1.38684	63.2476	0
F7ARV1	Uncharacterized protein OS=Macaca mulatta GN=MB PE=3 SV=1 - [F7ARV1_MACMU]	7.3259	20.13	1	2	2	2	154	17.165	7.75244
	A2	Sequence	# PSMs	# Proteins	# Protein Groups	Protein Group Accessions	Modifications	ΔCn	q-Value	PEP	XCorr	Charge	MH+ [Da]	ΔM [ppm]	RT [min]	# Missed Cleavages
	High	YLELISESIIQVLQSK	1	1	1	F7ARV1		0	0	0.003309	3.91763	3	1863.05	0.576886	76.2816	0
	High	HPGDFGADAQGAMNK	1	1	1	F7ARV1		0	0.002	0.1123	3.40827	2	1515.66	-1.12288	26.5949	0
F7HML3	Elongation factor 1-gamma OS=Macaca mulatta GN=LOC723733 PE=2 SV=1 - [F7HML3_MACMU]	15.9234	5.95	2	2	2	6	437	50.0611	6.7417
	A2	Sequence	# PSMs	# Proteins	# Protein Groups	Protein Group Accessions	Modifications	ΔCn	q-Value	PEP	XCorr	Charge	MH+ [Da]	ΔM [ppm]	RT [min]	# Missed Cleavages
	High	ALIAAQYSGAQVR	2	2	1	F7HML3		0	0	0.01559	2.8495	2	1347.74	-0.194996	34.7155	0
	High	LDPGSEETQTLVR	4	2	1	F7HML3		0	0.001	0.07366	2.58767	2	1444.73	-0.119447	34.3404	0
F6ZYL1	Histone H2A OS=Macaca mulatta GN=LOC701826 PE=2 SV=1 - [F6ZYL1_MACMU]	158.919	57.81	12	2	6	47	128	13.8978	10.8872
	A2	Sequence	# PSMs	# Proteins	# Protein Groups	Protein Group Accessions	Modifications	ΔCn	q-Value	PEP	XCorr	Charge	MH+ [Da]	ΔM [ppm]	RT [min]	# Missed Cleavages
	High	VGAGAPVYLAAVLEYLTAEILELAGNAAR	26	12	1	F6ZYL1		0	0	0.001478	5.69624	3	2915.59	1.56025	110.008	0
	High	VTIAQGGVLPNIQAVLLPK	9	14	2	F6ZYL1;F7BRD9		0	0	0.001351	4.59164	3	1931.17	-0.0279134	64.1855	0
	High	VGAGAPVYLAAVLEYLTAEILELAGNAARDNK	2	12	1	F6ZYL1		0	0	0.04981	3.79155	4	3272.76	0.940098	101.706	1
	High	AGLQFPVGR	3	18	3	F6ZYL1;F7BRD9;F7GXJ5		0	0	0.0589	2.34798	2	944.532	0.275734	38.824	0
	High	aGLQFPVGR	2	18	3	F6ZYL1;F7BRD9;F7GXJ5	N-Term(Acetyl)	0	0.001	0.07367	1.86139	2	986.542	0.505464	43.413	0
	High	HLQLAIR	4	18	3	F6ZYL1;F7BRD9;F7GXJ5		0	0.002	0.1122	2.23854	2	850.526	0.242485	26.122	0
	High	NDEELNK	1	14	2	F6ZYL1;F7BRD9		0	0.007	0.1991	1.62522	2	861.395	-0.221015	12.5757	0
F7AJ56	Uncharacterized protein OS=Macaca mulatta GN=LOC694510 PE=2 SV=1 - [F7AJ56_MACMU]	12.4499	4.65	4	2	2	3	990	114.645	9.34912
	A2	Sequence	# PSMs	# Proteins	# Protein Groups	Protein Group Accessions	Modifications	ΔCn	q-Value	PEP	XCorr	Charge	MH+ [Da]	ΔM [ppm]	RT [min]	# Missed Cleavages
	High	SGVEVLFNELEIPVEEYSFGR	2	4	1	F7AJ56		0	0	0.0008542	5.14704	2	2413.19	-1.7634	76.607	0
	High	NAMQIVGFMDHEAESVLAVVAAVLK	1	4	1	F7AJ56		0	0	0.01166	4.47502	3	2642.37	-0.674814	98.8055	0
F7H259	Calcium-binding mitochondrial carrier protein SCaMC-1 isoform 1 OS=Macaca mulatta GN=SLC25A24 PE=2 SV=1 - [F7H259_MACMU]	9.74223	5.45	1	2	2	3	477	53.2173	6.60986
	A2	Sequence	# PSMs	# Proteins	# Protein Groups	Protein Group Accessions	Modifications	ΔCn	q-Value	PEP	XCorr	Charge	MH+ [Da]	ΔM [ppm]	RT [min]	# Missed Cleavages
	High	DYFLFNPVTDIEEIIR	2	1	1	F7H259		0	0	0.03201	3.69101	2	1984.01	2.26233	83.7659	0
	High	YETLFQALDR	1	1	1	F7H259		0	0.001	0.06616	2.43325	2	1255.63	0.575477	54.7129	0
F7HFK5	Peptidyl-prolyl cis-trans isomerase OS=Macaca mulatta GN=PPIB PE=2 SV=1 - [F7HFK5_MACMU]	10.7667	9.72	1	2	2	5	216	23.7275	9.40771
	A2	Sequence	# PSMs	# Proteins	# Protein Groups	Protein Group Accessions	Modifications	ΔCn	q-Value	PEP	XCorr	Charge	MH+ [Da]	ΔM [ppm]	RT [min]	# Missed Cleavages
	High	TVDNFVALATGEK	1	1	1	F7HFK5		0	0	0.03733	2.07021	2	1364.71	0.569498	49.0496	0
	High	IGDEDVGR	4	1	1	F7HFK5		0	0.001	0.09297	2.10673	2	860.411	-0.160545	16.0852	0
F6X7S5	Cytochrome b-245 heavy chain OS=Macaca mulatta GN=CYBB PE=2 SV=1 - [F6X7S5_MACMU]	25.0386	5.79	1	2	2	7	570	65.2796	8.76318
	A2	Sequence	# PSMs	# Proteins	# Protein Groups	Protein Group Accessions	Modifications	ΔCn	q-Value	PEP	XCorr	Charge	MH+ [Da]	ΔM [ppm]	RT [min]	# Missed Cleavages
	High	DTHAFEWFADLLQLLESQMQER	4	1	1	F6X7S5		0	0	0.02735	4.19016	3	2707.28	0.833559	94.6597	0
	High	DTHAFEWFADLLQLLESQmQER	2	1	1	F6X7S5	M19(Oxidation)	0	0	0.03006	3.62229	3	2723.28	2.20282	88.3549	0
	High	QSISNSESGPR	1	1	1	F6X7S5		0	0	0.0309	2.42969	2	1161.55	0.407263	13.7646	0
F6TLR3	Uncharacterized protein OS=Macaca mulatta GN=AGT PE=2 SV=1 - [F6TLR3_MACMU]	6.92595	8.04	2	2	2	2	485	53.2947	6.01123
	A2	Sequence	# PSMs	# Proteins	# Protein Groups	Protein Group Accessions	Modifications	ΔCn	q-Value	PEP	XCorr	Charge	MH+ [Da]	ΔM [ppm]	RT [min]	# Missed Cleavages
	High	GSYDLQDLLAQAELPAILGTELNLQK	1	2	1	F6TLR3		0	0	0.006993	4.53721	3	2813.49	0.158236	83.3446	0
	High	SLDFTDLEVAAEK	1	2	1	F6TLR3		0	0	0.02074	2.38874	2	1437.71	1.71323	53.971	0
F7GSM8	Sorcin isoform a OS=Macaca mulatta GN=SRI PE=2 SV=1 - [F7GSM8_MACMU]	3.69028	9.6	1	2	2	3	198	21.6894	5.99854
	A2	Sequence	# PSMs	# Proteins	# Protein Groups	Protein Group Accessions	Modifications	ΔCn	q-Value	PEP	XCorr	Charge	MH+ [Da]	ΔM [ppm]	RT [min]	# Missed Cleavages
	High	SGTVDPQELQK	2	1	1	F7GSM8		0	0.001	0.09326	1.92208	2	1201.61	0.340828	24.6576	0
	High	LMVSMLDR	1	1	1	F7GSM8		0	0.002	0.1254	1.7682	2	964.495	-0.0324916	40.5183	0
F6VU69	Transthyretin OS=Macaca mulatta GN=TTR PE=2 SV=1 - [F6VU69_MACMU]	7.88656	23.81	1	2	2	3	147	15.821	5.46533
	A2	Sequence	# PSMs	# Proteins	# Protein Groups	Protein Group Accessions	Modifications	ΔCn	q-Value	PEP	XCorr	Charge	MH+ [Da]	ΔM [ppm]	RT [min]	# Missed Cleavages
	High	TSESGELHGLTTEEEFVEGIYK	1	1	1	F6VU69		0	0	0.00526	3.13921	3	2455.15	-0.241703	54.1261	0
	High	GSPAVNVAVNVFK	2	1	1	F6VU69		0	0	0.01162	2.92164	2	1301.72	-0.782701	46.8629	0
F6YNF6	Dihydrolipoyllysine-residue succinyltransferase component of 2-oxoglutarate dehydrogenase complex, mitochondrial OS=Macaca mulatta GN=DLST PE=2 SV=1 - [F6YNF6_MACMU]	5.43245	5.73	1	2	2	2	454	48.8865	8.93896
	A2	Sequence	# PSMs	# Proteins	# Protein Groups	Protein Group Accessions	Modifications	ΔCn	q-Value	PEP	XCorr	Charge	MH+ [Da]	ΔM [ppm]	RT [min]	# Missed Cleavages
	High	TPAFAESVTEGDVR	1	1	1	F6YNF6		0	0	0.006182	2.60522	2	1478.72	2.12234	38.3631	0
	High	NVEAmNYADIER	1	1	1	F6YNF6	M5(Oxidation)	0	0.001	0.06184	2.82723	2	1440.64	-2.24105	32.5999	0
F6XJL9	Proteasome subunit beta type OS=Macaca mulatta GN=PSMB2 PE=2 SV=1 - [F6XJL9_MACMU]	6.69653	10.45	1	2	2	3	201	22.8217	7.02002
	A2	Sequence	# PSMs	# Proteins	# Protein Groups	Protein Group Accessions	Modifications	ΔCn	q-Value	PEP	XCorr	Charge	MH+ [Da]	ΔM [ppm]	RT [min]	# Missed Cleavages
	High	FILNLPTFSVR	2	1	1	F6XJL9		0	0	0.0203	2.37306	2	1306.75	-0.158245	63.0637	0
	High	VAASNIVQmK	1	1	1	F6XJL9	M9(Oxidation)	0	0.002	0.1128	2.08308	2	1076.58	-1.32759	22.9293	0
F6TT84	Adenylate kinase isoenzyme 1 OS=Macaca mulatta GN=AK1 PE=2 SV=1 - [F6TT84_MACMU]	4.92196	12.37	2	2	2	2	194	21.6063	8.32373
	A2	Sequence	# PSMs	# Proteins	# Protein Groups	Protein Group Accessions	Modifications	ΔCn	q-Value	PEP	XCorr	Charge	MH+ [Da]	ΔM [ppm]	RT [min]	# Missed Cleavages
	High	GQLVPLETVLDMLR	1	2	1	F6TT84		0	0	0.03487	2.99356	2	1583.88	0.375665	76.9192	0
	High	EVQQGEEFER	1	2	1	F6TT84		0	0.008	0.2177	1.9284	2	1250.56	-0.850015	22.4997	0
F7C6S8	Uncharacterized protein OS=Macaca mulatta PE=2 SV=1 - [F7C6S8_MACMU]	8.81499	8.51	8	2	2	3	435	47.6246	4.90674
	A2	Sequence	# PSMs	# Proteins	# Protein Groups	Protein Group Accessions	Modifications	ΔCn	q-Value	PEP	XCorr	Charge	MH+ [Da]	ΔM [ppm]	RT [min]	# Missed Cleavages
	High	LAAAISEVVSQTPASTTHTGAPPR	2	8	1	F7C6S8		0	0	0.008251	3.58327	3	2362.24	0.65395	40.7405	0
	High	AAAPAPVAEAVSR	1	8	1	F7C6S8		0	0.003	0.1335	2.45381	2	1209.66	0.745827	29.1378	0
G7MGP9	Alcohol dehydrogenase [NADP+] OS=Macaca mulatta GN=AKR1A1 PE=2 SV=1 - [G7MGP9_MACMU]	31.6978	10.46	1	2	2	8	325	36.6079	6.99072
	A2	Sequence	# PSMs	# Proteins	# Protein Groups	Protein Group Accessions	Modifications	ΔCn	q-Value	PEP	XCorr	Charge	MH+ [Da]	ΔM [ppm]	RT [min]	# Missed Cleavages
	High	DPDEPVLLEEPVVLALAEK	5	1	1	G7MGP9		0	0	0.0005315	5.1169	2	2076.11	1.14237	72.564	0
	High	GLEVTAYSPLGSSDR	3	1	1	G7MGP9		0	0	0.008953	3.24254	2	1551.77	0.675044	44.8429	0
F7GZP9	Guanine nucleotide-binding protein subunit alpha-11 OS=Macaca mulatta GN=GNA11 PE=2 SV=1 - [F7GZP9_MACMU]	13.0677	9.47	1	2	2	4	359	42.0865	5.69385
	A2	Sequence	# PSMs	# Proteins	# Protein Groups	Protein Group Accessions	Modifications	ΔCn	q-Value	PEP	XCorr	Charge	MH+ [Da]	ΔM [ppm]	RT [min]	# Missed Cleavages
	High	IATSGYLPTQQDVLR	2	1	1	F7GZP9		0	0	0.007951	3.70239	2	1661.88	-0.5765	45.238	0
	High	VPTTGIIEYPFDLENIIFR	2	1	1	F7GZP9		0	0	0.001949	3.5326	3	2237.19	1.79864	78.1681	0
F7ESZ3	Uncharacterized protein (Fragment) OS=Macaca mulatta GN=BGN PE=2 SV=1 - [F7ESZ3_MACMU]	9.97943	8.47	2	2	2	3	366	41.2074	7.28369
	A2	Sequence	# PSMs	# Proteins	# Protein Groups	Protein Group Accessions	Modifications	ΔCn	q-Value	PEP	XCorr	Charge	MH+ [Da]	ΔM [ppm]	RT [min]	# Missed Cleavages
	High	EISPDTTLLDLQNNDISELR	2	2	1	F7ESZ3		0	0	0.02372	4.27278	3	2286.15	3.45712	60.6388	0
	High	IQAIELEDLLR	1	2	1	F7ESZ3		0	0	0.02077	2.27973	2	1312.75	-0.312017	60.493	0
F6QVU7	Endoplasmic reticulum resident protein 29 isoform 1 OS=Macaca mulatta GN=LOC720396 PE=2 SV=1 - [F6QVU7_MACMU]	15.5825	8.43	1	2	2	5	261	28.9241	7.31299
	A2	Sequence	# PSMs	# Proteins	# Protein Groups	Protein Group Accessions	Modifications	ΔCn	q-Value	PEP	XCorr	Charge	MH+ [Da]	ΔM [ppm]	RT [min]	# Missed Cleavages
	High	ILDQGEDFPASEMTR	3	1	1	F6QVU7		0	0	0.001415	3.71015	2	1708.79	0.824627	44.1213	0
	High	ILDQGEDFPASEmTR	1	1	1	F6QVU7	M13(Oxidation)	0	0	0.0006509	3.57292	2	1724.78	0.36801	36.8995	0
	High	WAEQYLK	1	1	1	F6QVU7		0	0.008	0.2242	1.87098	2	937.478	0.335664	35.7101	0
F7CD22	Mitochondrial fission 1 protein OS=Macaca mulatta GN=FIS1 PE=2 SV=1 - [F7CD22_MACMU]	12.8168	19.08	1	2	2	4	152	16.927	8.79248
	A2	Sequence	# PSMs	# Proteins	# Protein Groups	Protein Group Accessions	Modifications	ΔCn	q-Value	PEP	XCorr	Charge	MH+ [Da]	ΔM [ppm]	RT [min]	# Missed Cleavages
	High	mEAVLNELVSVEDLLK	3	1	1	F7CD22	N-Term(Acetyl)	0	0	0.007767	3.45534	2	1843.98	1.50592	102.252	0
	High	GLLQTEPQNNQAK	1	1	1	F7CD22		0	0	0.03563	3.30322	2	1440.74	0.252047	26.4657	0
F6XL94	60S ribosomal protein L13 OS=Macaca mulatta GN=LOC700603 PE=2 SV=1 - [F6XL94_MACMU]	4.19624	9.95	1	2	2	3	211	24.2605	11.6489
	A2	Sequence	# PSMs	# Proteins	# Protein Groups	Protein Group Accessions	Modifications	ΔCn	q-Value	PEP	XCorr	Charge	MH+ [Da]	ΔM [ppm]	RT [min]	# Missed Cleavages
	High	LATQLTGPVmPIR	1	1	1	F6XL94	M10(Oxidation)	0	0.002	0.1059	2.34509	2	1412.79	-0.820067	40.0113	0
	High	LATQLTGPVMPIR	1	1	1	F6XL94		0	0.003	0.1496	1.85115	2	1396.8	-0.187671	45.3085	0
	High	GFSLEELR	1	1	1	F6XL94		0	0.007	0.202	1.35015	2	950.494	-0.291656	44.2275	0
F6ZDX2	CD44 antigen isoform 4 OS=Macaca mulatta GN=CD44 PE=2 SV=1 - [F6ZDX2_MACMU]	15.8806	7.76	5	2	2	7	361	39.2101	5.89697
	A2	Sequence	# PSMs	# Proteins	# Protein Groups	Protein Group Accessions	Modifications	ΔCn	q-Value	PEP	XCorr	Charge	MH+ [Da]	ΔM [ppm]	RT [min]	# Missed Cleavages
	High	EPSETPDQFmTADETR	2	5	1	F6ZDX2	M10(Oxidation)	0	0	0.003571	3.17219	2	1869.78	-0.455388	31.6607	0
	High	EPSETPDQFMTADETR	4	5	1	F6ZDX2		0	0	0.001843	3.1667	2	1853.78	-1.02933	39.7377	0
	High	YGFIEGHVVIPR	1	5	1	F6ZDX2		0	0	0.03869	1.97856	3	1386.75	0.66128	42.5201	0
F5CI18	Phosphatidylethanolamine-binding protein OS=Macaca mulatta GN=PEBP1 PE=2 SV=1 - [F5CI18_MACMU]	16.1378	18.18	1	2	2	5	187	20.8846	7.53271
	A2	Sequence	# PSMs	# Proteins	# Protein Groups	Protein Group Accessions	Modifications	ΔCn	q-Value	PEP	XCorr	Charge	MH+ [Da]	ΔM [ppm]	RT [min]	# Missed Cleavages
	High	LYTLVLTDPDAPSR	3	1	1	F5CI18		0	0	0.004232	3.63544	2	1560.83	-0.0201654	49.4112	0
	High	GNDISSGTVLSDYVGSGPPK	2	1	1	F5CI18		0	0	0.001027	3.46943	2	1949.95	0.978377	47.581	0
F6QVN2	Uncharacterized protein OS=Macaca mulatta GN=WARS PE=2 SV=1 - [F6QVN2_MACMU]	20.9422	6.74	4	2	2	6	430	48.8524	6.26514
	A2	Sequence	# PSMs	# Proteins	# Protein Groups	Protein Group Accessions	Modifications	ΔCn	q-Value	PEP	XCorr	Charge	MH+ [Da]	ΔM [ppm]	RT [min]	# Missed Cleavages
	High	MSASDPNSSIFLTDTAK	4	4	1	F6QVN2		0	0	0.0002108	4.10605	2	1784.84	0.35009	43.9785	0
	High	DMNQVLDAYENK	1	4	1	F6QVN2		0	0	0.02362	2.80915	2	1439.65	0.56647	47.5885	0
	High	mSASDPNSSIFLTDTAK	1	4	1	F6QVN2	M1(Oxidation)	0	0	0.05577	2.5319	2	1800.84	3.03509	41.0344	0
F6RIS3	MARCKS-related protein OS=Macaca mulatta GN=MARCKSL1 PE=2 SV=1 - [F6RIS3_MACMU]	5.79001	14.36	1	2	2	2	195	19.5172	4.66553
	A2	Sequence	# PSMs	# Proteins	# Protein Groups	Protein Group Accessions	Modifications	ΔCn	q-Value	PEP	XCorr	Charge	MH+ [Da]	ΔM [ppm]	RT [min]	# Missed Cleavages
	High	GDVTAEEAAGASPAK	1	1	1	F6RIS3		0	0	0.006725	3.10411	2	1373.66	2.00253	23.0636	0
	High	AAATPESQEPQAK	1	1	1	F6RIS3		0	0.009	0.235	2.6859	2	1327.65	-0.313488	14.3588	0
F7BMX8	C-1-tetrahydrofolate synthase, cytoplasmic OS=Macaca mulatta GN=MTHFD1 PE=2 SV=1 - [F7BMX8_MACMU]	5.06943	2.68	3	2	2	2	934	101.305	7.06396
	A2	Sequence	# PSMs	# Proteins	# Protein Groups	Protein Group Accessions	Modifications	ΔCn	q-Value	PEP	XCorr	Charge	MH+ [Da]	ΔM [ppm]	RT [min]	# Missed Cleavages
	High	TDPTTLTDEEINR	1	3	1	F7BMX8		0	0.003	0.1587	2.87313	2	1504.71	0.616247	35.7584	0
	High	LDIDPETITWQR	1	3	1	F7BMX8		0	0.005	0.1797	2.19631	2	1486.76	2.96144	52.4651	0
F7GDB8	Uncharacterized protein OS=Macaca mulatta GN=S100A4 PE=2 SV=1 - [F7GDB8_MACMU]	12.2729	16.83	1	2	2	5	101	11.7207	6.11279
	A2	Sequence	# PSMs	# Proteins	# Protein Groups	Protein Group Accessions	Modifications	ΔCn	q-Value	PEP	XCorr	Charge	MH+ [Da]	ΔM [ppm]	RT [min]	# Missed Cleavages
	High	LMSNLDSNR	4	1	1	F7GDB8		0	0	0.042	2.6557	2	1049.5	-0.376731	24.1207	0
	High	TDEAAFQK	1	1	1	F7GDB8		0	0.001	0.0781	2.86133	2	909.431	-0.0223462	16.2748	0
F6XZM8	ADP-ribosylation factor 4 OS=Macaca mulatta GN=ARF4 PE=2 SV=1 - [F6XZM8_MACMU]	14.0927	15.56	1	2	3	6	180	20.4977	7.13721
	A2	Sequence	# PSMs	# Proteins	# Protein Groups	Protein Group Accessions	Modifications	ΔCn	q-Value	PEP	XCorr	Charge	MH+ [Da]	ΔM [ppm]	RT [min]	# Missed Cleavages
	High	IQEVADELQK	1	1	1	F6XZM8		0	0	0.0254	2.95019	2	1172.61	-0.755182	29.4512	0
	High	ILMVGLDAAGK	3	4	2	F7DVH0;F6XZM8		0	0	0.02648	2.85328	2	1087.62	0.0168174	43.5168	0
	High	ILmVGLDAAGK	1	4	2	F7DVH0;F6XZM8	M3(Oxidation)	0	0	0.03696	2.10724	2	1103.61	0.199779	37.9839	0
	High	LGLQSLR	1	1	1	F6XZM8		0	0.008	0.2224	2.00261	2	786.483	-0.295632	34.1915	0
F6V7P3	Collagen alpha-1(III) chain preproprotein OS=Macaca mulatta GN=COL3A1 PE=2 SV=1 - [F6V7P3_MACMU]	12.906	2.05	1	2	2	3	1466	138.41	6.52197
	A2	Sequence	# PSMs	# Proteins	# Protein Groups	Protein Group Accessions	Modifications	ΔCn	q-Value	PEP	XCorr	Charge	MH+ [Da]	ΔM [ppm]	RT [min]	# Missed Cleavages
	High	NGETGPQGPPGPTGPGGDK	2	1	1	F6V7P3		0	0	5.502e-05	5.12704	2	1719.79	0.0775267	23.2506	0
	High	GPVGPSGPPGK	1	1	1	F6V7P3		0	0	0.02493	2.97099	2	949.51	0.0201892	18.4034	0
F6Z1X9	Histone H1x OS=Macaca mulatta GN=H1FX PE=2 SV=1 - [F6Z1X9_MACMU]	9.43365	12.21	1	2	2	3	213	22.5176	10.7554
	A2	Sequence	# PSMs	# Proteins	# Protein Groups	Protein Group Accessions	Modifications	ΔCn	q-Value	PEP	XCorr	Charge	MH+ [Da]	ΔM [ppm]	RT [min]	# Missed Cleavages
	High	GAPAAATAPAPTAHK	2	1	1	F6Z1X9		0	0	0.007554	3.90219	2	1331.71	-0.633139	16.2491	0
	High	AGGSAALSPSK	1	1	1	F6Z1X9		0	0	0.05914	2.98177	2	945.501	0.523088	14.0345	0
F6QSQ3	Uncharacterized protein (Fragment) OS=Macaca mulatta GN=EZR PE=4 SV=1 - [F6QSQ3_MACMU]	37.3712	8.9	1	2	6	14	584	69.2266	6.1001
	A2	Sequence	# PSMs	# Proteins	# Protein Groups	Protein Group Accessions	Modifications	ΔCn	q-Value	PEP	XCorr	Charge	MH+ [Da]	ΔM [ppm]	RT [min]	# Missed Cleavages
	High	APDFVFYAPR	3	2	2	F6QSQ3;F6RKW0		0	0	0.00937	3.35621	2	1182.59	-0.297339	49.3982	0
	High	QLLTLSSELSQAR	1	1	1	F6QSQ3		0	0	0.007191	3.14538	2	1445.8	0.375584	47.235	0
	High	KPDTIEVQQmK	1	2	2	F6QSQ3;F6RKW0	M10(Oxidation)	0	0	0.02929	3.00125	2	1332.68	-0.777384	16.4712	0
	High	IGFPWSEIR	5	2	2	F6QSQ3;F6RKW0		0	0	0.0256	2.54039	2	1104.58	0.179799	55.0458	0
	High	IALLEEAR	1	1	1	F6QSQ3		0	0.001	0.0828	2.06514	2	914.531	0.416741	35.4998	0
	High	KPDTIEVQQMK	2	2	2	F6QSQ3;F6RKW0		0	0.002	0.1217	2.75314	2	1316.69	-0.754965	23.2063	0
	High	RKPDTIEVQQMK	1	2	2	F6QSQ3;F6RKW0		0	0.007	0.1989	3.19561	2	1472.79	-0.457379	20.4139	1
F7HM67	Uncharacterized protein OS=Macaca mulatta GN=PLEK PE=4 SV=1 - [F7HM67_MACMU]	7.47757	14	1	2	2	2	350	40.0534	8.27979
	A2	Sequence	# PSMs	# Proteins	# Protein Groups	Protein Group Accessions	Modifications	ΔCn	q-Value	PEP	XCorr	Charge	MH+ [Da]	ΔM [ppm]	RT [min]	# Missed Cleavages
	High	EDPAYLHYYDPAGAEDPLGAIHLR	1	1	1	F7HM67		0	0	0.0009454	4.54499	3	2683.3	6.8166	56.7875	0
	High	SEEENLFEIITADEVHYFLQAASPK	1	1	1	F7HM67		0	0	0.02733	2.93257	3	2880.4	0.481366	82.9342	0
F7HNN9	Eukaryotic translation initiation factor 5A-1 OS=Macaca mulatta GN=LOC721812 PE=2 SV=1 - [F7HNN9_MACMU]	8.80109	16.85	1	2	2	3	184	20.0181	6.53662
	A2	Sequence	# PSMs	# Proteins	# Protein Groups	Protein Group Accessions	Modifications	ΔCn	q-Value	PEP	XCorr	Charge	MH+ [Da]	ΔM [ppm]	RT [min]	# Missed Cleavages
	High	NDFQLIGIQDGYLSLLQDSGEVR	1	1	1	F7HNN9		0	0	0.002683	4.65125	3	2580.29	0.0357732	72.769	0
	High	LPEGDLGK	2	1	1	F7HNN9		0	0.001	0.09368	2.12462	2	828.446	0.0776467	22.5966	0
F7FCU0	PRA1 family protein 3 OS=Macaca mulatta GN=ARL6IP5 PE=2 SV=1 - [F7FCU0_MACMU]	6.01913	15.96	1	2	2	2	188	21.5404	9.77393
	A2	Sequence	# PSMs	# Proteins	# Protein Groups	Protein Group Accessions	Modifications	ΔCn	q-Value	PEP	XCorr	Charge	MH+ [Da]	ΔM [ppm]	RT [min]	# Missed Cleavages
	High	TPMGIVLDALEQQEEGINR	1	1	1	F7FCU0		0	0	0.0014	4.24157	3	2113.06	0.04409	68.3616	0
	High	AWDDFFPGSDR	1	1	1	F7FCU0		0	0.002	0.1038	1.77756	2	1312.56	0.939518	55.2534	0
F7B9J4	Grancalcin OS=Macaca mulatta GN=GCA PE=2 SV=1 - [F7B9J4_MACMU]	11.0723	12.84	1	2	2	5	218	24.2236	4.91943
	A2	Sequence	# PSMs	# Proteins	# Protein Groups	Protein Group Accessions	Modifications	ΔCn	q-Value	PEP	XCorr	Charge	MH+ [Da]	ΔM [ppm]	RT [min]	# Missed Cleavages
	High	QNFmTVDQDGSGTVEHHELR	1	1	1	F7B9J4	M4(Oxidation)	0	0	0.006937	2.88481	3	2316.03	1.60484	30.576	0
	High	IMIAmLDR	2	1	1	F7B9J4	M5(Oxidation)	0	0.001	0.07939	2.31193	2	978.511	0.186817	37.4945	0
	High	IMIAMLDR	2	1	1	F7B9J4		0	0.001	0.0788	2.03932	2	962.516	-0.210376	46.0461	0
F6WYP5	Uncharacterized protein OS=Macaca mulatta GN=TPPP3 PE=4 SV=1 - [F6WYP5_MACMU]	5.74979	15.34	2	2	2	2	176	18.9697	9.12939
	A2	Sequence	# PSMs	# Proteins	# Protein Groups	Protein Group Accessions	Modifications	ΔCn	q-Value	PEP	XCorr	Charge	MH+ [Da]	ΔM [ppm]	RT [min]	# Missed Cleavages
	High	AVTGTDVDIVFSK	1	2	1	F6WYP5		0	0	0.02108	2.95982	2	1351.71	0.041072	45.2866	0
	High	QDILDDSGYVSAYK	1	2	1	F6WYP5		0	0.001	0.07574	2.78997	2	1573.74	-1.09013	46.223	0
G7NQC3	Hemoglobin alpha chain OS=Macaca mulatta GN=HBA2 PE=2 SV=1 - [G7NQC3_MACMU]	644.134	88.73	1	2	12	249	142	15.2189	8.67529
	A2	Sequence	# PSMs	# Proteins	# Protein Groups	Protein Group Accessions	Modifications	ΔCn	q-Value	PEP	XCorr	Charge	MH+ [Da]	ΔM [ppm]	RT [min]	# Missed Cleavages
	High	VADALTLAVGHVDDMPQALSALSDLHAHK	6	1	1	G7NQC3		0	0	3.009e-05	6.70433	3	2995.53	0.0623066	60.7763	0
	High	AAWGKVGGHAGEYGAEALER	4	2	2	G7NQC3;G7Q017		0	0	0.0001382	6.3772	2	2028.99	-0.373912	34.865	1
	High	VADALTLAVGHVDDmPQALSALSDLHAHK	6	1	1	G7NQC3	M15(Oxidation)	0	0	0.0001461	4.65473	3	3011.53	0.9398	52.2374	0
	High	vGGHAGEYGAEALER	7	2	2	G7NQC3;G7Q017	N-Term(Acetyl)	0	0	0.0008136	4.61464	3	1557.73	0.23246	33.2878	0
	High	VGGHAGEYGAEALER	16	2	2	G7NQC3;G7Q017		0	0	0.004163	4.59269	3	1515.72	-0.0390692	27.1201	0
	High	VGGHAGEyGAEALER	4	2	2	G7NQC3;G7Q017	Y8(Phospho)	0	0	0.03882	4.22749	2	1595.68	-4.09726	32.057	0
	High	VDPVNFKLLSHCLLVTLAAHLPAEFTPAVHASLDK	4	2	2	G7NQC3;G7Q017		0	0	0.004654	3.9438	5	3767.04	0.777022	75.0778	1
	High	FLASVSTVLTSK	142	2	2	G7NQC3;G7Q017		0	0	0.007525	3.87542	2	1252.72	0.282737	49.8211	0
	High	TYFPHFDLSHGSAQVK	19	2	2	G7NQC3;G7Q017		0	0	0.001648	3.62218	2	1833.89	-0.608886	40.9079	0
	High	tYFPHFDLSHGSAQVK	1	2	2	G7NQC3;G7Q017	N-Term(Acetyl)	0	0	0.01596	3.34875	2	1875.91	2.68777	47.8002	0
	High	KVADALTLAVGHVDDmPQALSALSDLHAHK	1	1	1	G7NQC3	M16(Oxidation)	0	0	0.0003872	3.31375	4	3139.62	0.119787	50.7996	1
	High	FLASVSTVLTSKYR	3	2	2	G7NQC3;G7Q017		0	0	0.02011	3.21095	2	1571.88	-0.480783	45.2737	1
	High	VGGHAGEYGAEALERMFLSFPTTK	1	2	2	G7NQC3;G7Q017		0	0	0.003593	3.20437	4	2568.26	0.858829	61.8418	1
	High	fLASVSTVLTSK	5	2	2	G7NQC3;G7Q017	N-Term(Acetyl)	0	0	0.01319	3.06131	2	1294.73	0.410417	69.6588	0
	High	MFLSFPTTKTYFPHFDLSHGSAQVK	2	2	2	G7NQC3;G7Q017		0	0	0.01234	3.03764	4	2886.43	0.393162	56.2642	1
	High	mFLSFPTTKTYFPHFDLSHGSAQVK	3	2	2	G7NQC3;G7Q017	M1(Oxidation)	0	0	0.03696	2.63052	4	2902.43	1.63828	54.1468	1
	High	mFLSFPTTK	10	2	2	G7NQC3;G7Q017	N-Term(Acetyl)	0	0	0.0552	2.04455	2	1113.57	0.367213	66.5444	0
	High	vDPVNFKLLSHcLLVtLAAHLPAEFTPAVHASLDK	1	2	2	G7NQC3;G7Q017	N-Term(Acetyl); C12(Carbamidomethyl); T16(Phospho)	0	0.001	0.08975	3.20041	5	3946.04	1.29659	77.6086	1
	High	LRVDPVNFK	3	2	2	G7NQC3;G7Q017		0	0.001	0.08679	2.52731	3	1087.63	-0.301419	32.8588	1
	High	MFLSFPTTK	6	2	2	G7NQC3;G7Q017		0	0.001	0.0805	2.48816	2	1071.55	0.102336	49.6426	0
	High	mFLSFPTTK	5	2	2	G7NQC3;G7Q017	M1(Oxidation)	0	0.002	0.1283	2.2099	2	1087.55	0.286742	44.0282	0
F7DD48	Protein LYRIC OS=Macaca mulatta GN=MTDH PE=2 SV=1 - [F7DD48_MACMU]	4.71913	4.98	1	2	2	2	582	63.8168	9.31982
	A2	Sequence	# PSMs	# Proteins	# Protein Groups	Protein Group Accessions	Modifications	ΔCn	q-Value	PEP	XCorr	Charge	MH+ [Da]	ΔM [ppm]	RT [min]	# Missed Cleavages
	High	EEAAAAPAAAPDDLALLK	1	1	1	F7DD48		0	0	0.0154	2.60905	2	1736.91	0.727277	48.5685	0
	High	TVELAEGEAVR	1	1	1	F7DD48		0	0.005	0.1749	2.11008	2	1173.62	4.84444	29.7536	0
F6ZV45	Ferritin OS=Macaca mulatta GN=LOC100427851 PE=2 SV=1 - [F6ZV45_MACMU]	17.718	16	3	2	2	6	175	19.983	5.59229
	A2	Sequence	# PSMs	# Proteins	# Protein Groups	Protein Group Accessions	Modifications	ΔCn	q-Value	PEP	XCorr	Charge	MH+ [Da]	ΔM [ppm]	RT [min]	# Missed Cleavages
	High	LAGPEAGLGEYLFER	4	3	1	F6ZV45		0	0	0.0006717	3.55026	2	1621.82	-0.339432	56.7582	0
	High	DDVALEGVSHFFR	2	3	1	F6ZV45		0	0	0.0119	2.91772	2	1491.72	-0.516097	53.5268	0
F6ZFI9	Rho-related GTP-binding protein RhoG OS=Macaca mulatta GN=RHOG PE=2 SV=1 - [F6ZFI9_MACMU]	10.8447	13.09	1	2	2	4	191	21.2809	8.11865
	A2	Sequence	# PSMs	# Proteins	# Protein Groups	Protein Group Accessions	Modifications	ΔCn	q-Value	PEP	XCorr	Charge	MH+ [Da]	ΔM [ppm]	RT [min]	# Missed Cleavages
	High	EQGQAPITPQQGQALAK	2	1	1	F6ZFI9		0	0	0.03016	3.68395	2	1764.92	-1.29912	31.0255	0
	High	EVFAEAVR	2	1	1	F6ZFI9		0	0.005	0.1748	2.18839	2	920.484	-0.101244	29.866	0
F7CC91	Plasminogen OS=Macaca mulatta GN=PLG PE=2 SV=1 - [F7CC91_MACMU]	5.54022	1.98	3	2	2	4	810	90.3418	6.84424
	A2	Sequence	# PSMs	# Proteins	# Protein Groups	Protein Group Accessions	Modifications	ΔCn	q-Value	PEP	XCorr	Charge	MH+ [Da]	ΔM [ppm]	RT [min]	# Missed Cleavages
	High	IFTPETNPR	3	3	1	F7CC91		0	0.002	0.1141	1.96351	2	1074.56	-0.655893	27.9671	0
	High	LPVIENK	1	3	1	F7CC91		0	0.009	0.2318	1.70709	2	812.488	-0.167274	26.5175	0
F7GKB6	Uncharacterized protein OS=Macaca mulatta GN=CDH13 PE=2 SV=1 - [F7GKB6_MACMU]	8.32988	3.45	2	2	2	3	608	66.628	4.93213
	A2	Sequence	# PSMs	# Proteins	# Protein Groups	Protein Group Accessions	Modifications	ΔCn	q-Value	PEP	XCorr	Charge	MH+ [Da]	ΔM [ppm]	RT [min]	# Missed Cleavages
	High	INENTGSVSVTR	2	2	1	F7GKB6		0	0	0.006686	3.43521	2	1276.65	-0.194196	23.755	0
	High	VVDSDRPER	1	2	1	F7GKB6		0	0.004	0.1705	1.70038	2	1072.54	-0.309457	11.9336	0
F6Z9F5	Uncharacterized protein OS=Macaca mulatta PE=2 SV=1 - [F6Z9F5_MACMU]	5.75418	11.46	3	2	2	2	314	34.0077	7.53271
	A2	Sequence	# PSMs	# Proteins	# Protein Groups	Protein Group Accessions	Modifications	ΔCn	q-Value	PEP	XCorr	Charge	MH+ [Da]	ΔM [ppm]	RT [min]	# Missed Cleavages
	High	GAEAANVTGPGGVPVQGSK	1	3	1	F6Z9F5		0	0	0.007177	3.15402	2	1695.87	1.72469	28.5896	0
	High	SVGDGETVEFDVVEGEK	1	3	1	F6Z9F5		0	0	0.002183	2.60016	2	1795.82	0.452705	45.6157	0
F6SNY4	Uncharacterized protein OS=Macaca mulatta PE=2 SV=1 - [F6SNY4_MACMU]	4.8062	0.68	3	2	2	2	4095	465.593	7.31299
	A2	Sequence	# PSMs	# Proteins	# Protein Groups	Protein Group Accessions	Modifications	ΔCn	q-Value	PEP	XCorr	Charge	MH+ [Da]	ΔM [ppm]	RT [min]	# Missed Cleavages
	High	SLGPPQGEEDSVPR	1	3	1	F6SNY4		0	0.001	0.09067	2.59722	2	1467.71	0.301178	31.6683	0
	High	ILELSGSSSEDSEK	1	3	1	F6SNY4		0	0.002	0.1198	2.20899	2	1480.7	-2.25951	30.7339	0
F7DUC8	Uncharacterized protein OS=Macaca mulatta GN=GNB2L1 PE=4 SV=1 - [F7DUC8_MACMU]	2.09056	6.95	2	2	2	2	302	33.3716	7.15186
	A2	Sequence	# PSMs	# Proteins	# Protein Groups	Protein Group Accessions	Modifications	ΔCn	q-Value	PEP	XCorr	Charge	MH+ [Da]	ΔM [ppm]	RT [min]	# Missed Cleavages
	High	DETNYGIPQR	1	2	1	F7DUC8		0	0.002	0.09601	2.09056	2	1192.56	-0.476187	30.6161	0
	High	LWDLTTGTTTR	1	2	1	F7DUC8		0	0.005	0.1779	1.49939	2	1264.65	0.293165	43.3722	0
H9H423	Uncharacterized protein (Fragment) OS=Macaca mulatta PE=4 SV=1 - [H9H423_MACMU]	5.1142	21.19	1	2	2	2	118	12.6954	9.20264
	A2	Sequence	# PSMs	# Proteins	# Protein Groups	Protein Group Accessions	Modifications	ΔCn	q-Value	PEP	XCorr	Charge	MH+ [Da]	ΔM [ppm]	RT [min]	# Missed Cleavages
	High	LVESGGGLVQPGGSLR	1	1	1	H9H423		0	0	0.0121	2.73202	2	1525.83	-0.207027	37.1968	0
	High	GPEWVGFIR	1	1	1	H9H423		0	0	0.02822	2.38218	2	1060.56	0.269251	51.0462	0
F7GXJ5	Histone H2A (Fragment) OS=Macaca mulatta GN=H2AFZ PE=2 SV=1 - [F7GXJ5_MACMU]	64.8652	43.31	4	2	4	22	127	13.4135	10.5796
	A2	Sequence	# PSMs	# Proteins	# Protein Groups	Protein Group Accessions	Modifications	ΔCn	q-Value	PEP	XCorr	Charge	MH+ [Da]	ΔM [ppm]	RT [min]	# Missed Cleavages
	High	VGATAAVYSAAILEYLTAEVLELAGNASK	11	4	1	F7GXJ5		0	0	0.005116	5.1105	4	2895.53	-0.188116	98.2322	0
	High	AGLQFPVGR	3	18	3	F6ZYL1;F7BRD9;F7GXJ5		0	0	0.0589	2.34798	2	944.532	0.275734	38.824	0
	High	GDEELDSLIK	2	4	1	F7GXJ5		0	0.001	0.06587	2.54585	2	1118.56	-0.0702548	43.0279	0
	High	aGLQFPVGR	2	18	3	F6ZYL1;F7BRD9;F7GXJ5	N-Term(Acetyl)	0	0.001	0.07367	1.86139	2	986.542	0.505464	43.413	0
	High	HLQLAIR	4	18	3	F6ZYL1;F7BRD9;F7GXJ5		0	0.002	0.1122	2.23854	2	850.526	0.242485	26.122	0
F7DRC7	Uncharacterized protein OS=Macaca mulatta GN=CDC37 PE=4 SV=1 - [F7DRC7_MACMU]	4.46031	6.88	2	2	2	2	378	44.44	5.24951
	A2	Sequence	# PSMs	# Proteins	# Protein Groups	Protein Group Accessions	Modifications	ΔCn	q-Value	PEP	XCorr	Charge	MH+ [Da]	ΔM [ppm]	RT [min]	# Missed Cleavages
	High	LQAEAQQLR	1	2	1	F7DRC7		0	0	0.05033	1.79232	2	1056.58	-0.619177	22.9972	0
	High	EGEEAGPGDPLLEAVPK	1	2	1	F7DRC7		0	0.002	0.09997	2.66799	2	1707.84	-1.147	47.8511	0
F6RNZ2	Uncharacterized protein OS=Macaca mulatta GN=C4BPA PE=4 SV=1 - [F6RNZ2_MACMU]	11.4719	4.85	1	2	2	4	598	66.6852	7.02002
	A2	Sequence	# PSMs	# Proteins	# Protein Groups	Protein Group Accessions	Modifications	ΔCn	q-Value	PEP	XCorr	Charge	MH+ [Da]	ΔM [ppm]	RT [min]	# Missed Cleavages
	High	MALEVYKLSLEIEQLELQR	2	1	1	F6RNZ2		0	0	0.01276	3.49557	3	2305.25	0.708912	69.3937	1
	High	LDSAQITQHR	2	1	1	F6RNZ2		0	0.001	0.06941	2.40622	2	1168.61	-1.54129	21.062	0
F7BZA5	Uncharacterized protein (Fragment) OS=Macaca mulatta PE=4 SV=1 - [F7BZA5_MACMU]	43.2455	9.57	1	2	7	14	1003	113.236	8.52881
	A2	Sequence	# PSMs	# Proteins	# Protein Groups	Protein Group Accessions	Modifications	ΔCn	q-Value	PEP	XCorr	Charge	MH+ [Da]	ΔM [ppm]	RT [min]	# Missed Cleavages
	High	VGVQDFVLLENFTSEAAFIENLR	6	2	2	F7BZA5;G7PSZ2		0	0	0.001117	4.39522	2	2611.34	0.844621	84.2653	0
	High	DQAVMISGESGAGK	1	2	2	F7BZA5;G7PSZ2		0	0	0.02088	3.60289	2	1349.64	-0.811815	27.6283	0
	High	NVLDTSWPTPPPALR	1	2	2	F7BZA5;G7PSZ2		0	0	0.002025	3.16425	2	1663.88	0.578097	54.2278	0
	High	VTmESALTAR	2	2	2	F7BZA5;G7PSZ2	M3(Oxidation)	0	0	0.01375	2.96219	2	1094.55	-0.467399	22.3413	0
	High	LGADEISSR	1	1	1	F7BZA5		0	0	0.02484	2.70255	2	947.479	-0.0703863	24.1969	0
	High	VTMESALTAR	1	2	2	F7BZA5;G7PSZ2		0	0	0.03551	2.48564	2	1078.56	0.130464	33.6894	0
	High	DGTIDFTPGSELLITK	1	1	1	F7BZA5		0	0.002	0.1176	2.40232	2	1706.89	1.72924	57.9667	0
	High	YMDVQFDFK	1	2	2	F7BZA5;G7PSZ2		0	0.002	0.1221	1.94266	2	1192.53	-0.530211	49.6986	0
F7FSZ9	Uncharacterized protein (Fragment) OS=Macaca mulatta GN=HSPG2 PE=2 SV=1 - [F7FSZ9_MACMU]	197.707	14.86	1	2	36	65	3680	392.696	6.45557
	A2	Sequence	# PSMs	# Proteins	# Protein Groups	Protein Group Accessions	Modifications	ΔCn	q-Value	PEP	XCorr	Charge	MH+ [Da]	ΔM [ppm]	RT [min]	# Missed Cleavages
	High	VVGSSGTQEASVLVTIQQR	3	2	2	F7FSZ9;G7NVT2		0	0	0.0002202	5.816	2	1959.05	0.350083	44.4105	0
	High	SPVISIDPPSSTVQQGQDASFK	3	2	2	F7FSZ9;G7NVT2		0	0	9.765e-05	5.56161	2	2288.14	0.466694	46.1792	0
	High	AELLQVLQSLEAVLIQTVYNTK	5	2	2	F7FSZ9;G7NVT2		0	0	2.198e-05	5.05032	3	2473.39	0.772756	99.8618	0
	High	AELLVTEAPSKPITVTVEEQR	1	2	2	F7FSZ9;G7NVT2		0	0	0.000838	4.5322	3	2310.26	-0.0832223	45.0364	0
	High	VISSGSMASYITSPR	2	2	2	F7FSZ9;G7NVT2		0	0	0.005268	4.11615	2	1555.78	1.77808	43.2189	0
	High	EVSEAVVDTLESEYLK	3	2	2	F7FSZ9;G7NVT2		0	0	0.0008306	4.09653	2	1810.9	0.773664	61.3547	0
	High	IAHVELADAGQYR	1	2	2	F7FSZ9;G7NVT2		0	0	0.02155	4.07883	3	1442.74	0.169796	32.4784	0
	High	VISSGSmASYITSPR	1	2	2	F7FSZ9;G7NVT2	M7(Oxidation)	0	0	0.002518	4.02268	2	1571.77	0.335341	32.2691	0
	High	LSGSHSQGVAYPVR	1	2	2	F7FSZ9;G7NVT2		0	0	0.006712	4.01453	3	1457.75	0.0457153	23.077	0
	High	SIEYSPQLEDAGSR	2	2	2	F7FSZ9;G7NVT2		0	0	0.004158	3.96938	2	1551.73	0.0541293	35.9341	0
	High	IQVVVLSASDASPPPVK	2	2	2	F7FSZ9;G7NVT2		0	0	0.0004308	3.87343	2	1706.97	0.283883	45.0923	0
	High	GVNVVmPAQPSmPPLSSTQLQIDPALHEFQLVDLSR	2	1	1	F7FSZ9	M6(Oxidation); M12(Oxidation)	0	0	0.03305	3.85738	3	3947	-1.1351	64.2453	0
	High	EHLLmALAGIDTLLVR	1	2	2	F7FSZ9;G7NVT2	M5(Oxidation)	0	0	0.01231	3.75058	3	1781	0.749053	64.4981	0
	High	EHLLMALAGIDTLLVR	1	2	2	F7FSZ9;G7NVT2		0	0	0.002533	3.71535	3	1765	-0.430715	66.7482	0
	High	MASVGLSDIAMDTTVTHATSHGR	3	2	2	F7FSZ9;G7NVT2		0	0	0.01383	3.46123	4	2358.12	0.227104	42.4596	0
	High	EHLLMALADLDELLIR	1	2	2	F7FSZ9;G7NVT2		0	0	0.001337	3.37914	3	1865.02	0.280839	73.8352	0
	High	mASVGLSDIAMDTTVTHATSHGR	1	2	2	F7FSZ9;G7NVT2	M1(Oxidation)	0	0	0.02836	2.9688	3	2374.11	-0.994739	39.9435	0
	High	GmLEPVQRPDVVLVGAGYR	1	2	2	F7FSZ9;G7NVT2	M2(Oxidation)	0	0	0.0115	2.96224	3	2072.1	-0.1067	44.2564	0
	High	AGSPSAPGSSmPIR	2	2	2	F7FSZ9;G7NVT2	M11(Oxidation)	0	0	0.03352	2.87336	2	1330.64	-0.581186	21.4349	0
	High	mASVGLSDIAmDTTVTHATSHGR	1	2	2	F7FSZ9;G7NVT2	M1(Oxidation); M11(Oxidation)	0	0	0.0322	2.86444	4	2390.11	0.393251	36.3405	0
	High	SPAYTLVWTR	1	2	2	F7FSZ9;G7NVT2		0	0	0.01723	2.82961	2	1193.63	0.531409	46.3488	0
	High	GmVFGIPDGVLELVPQR	2	2	2	F7FSZ9;G7NVT2	M2(Oxidation)	0	0	0.0105	2.76109	2	1842.98	0.250173	67.3258	0
	High	AVLHVHGGSGPR	2	2	2	F7FSZ9;G7NVT2		0	0	0.03228	2.72183	2	1186.64	-0.661719	13.3758	0
	High	IPGDQVVSVVFIK	1	2	2	F7FSZ9;G7NVT2		0	0	0.005975	2.62212	2	1400.82	0.795442	54.4605	0
	High	FLVHDSFWALPEQFLGNK	1	2	2	F7FSZ9;G7NVT2		0	0	0.02031	2.57441	3	2148.1	1.94259	66.557	0
	High	GMLEPVQRPDVVLVGAGYR	1	2	2	F7FSZ9;G7NVT2		0	0	0.02073	2.53946	3	2056.1	-0.41366	48.4972	0
	High	EHLLmALADLDELLIR	1	2	2	F7FSZ9;G7NVT2	M5(Oxidation)	0	0	0.02725	2.49371	3	1881.02	0.613075	73.2245	0
	High	VAEGQTLDLK	1	2	2	F7FSZ9;G7NVT2		0	0	0.04947	2.40818	2	1073.58	-0.0983036	28.3926	0
	High	ASYAQQPTESR	1	2	2	F7FSZ9;G7NVT2		0	0	0.0165	2.36912	2	1237.58	-0.241896	16.9091	0
	High	LEGDTLIIPR	1	2	2	F7FSZ9;G7NVT2		0	0	0.03407	2.24554	2	1126.65	-0.159168	42.685	0
	High	VDSYGGSLR	2	2	2	F7FSZ9;G7NVT2		0	0	0.04002	2.20457	2	953.469	-0.112019	23.5334	0
	High	LGTVPQFPR	1	1	1	F7FSZ9		0	0	0.05126	2.07512	2	1014.57	-0.034122	37.7584	0
	High	SVVPQGGSHSLR	1	2	2	F7FSZ9;G7NVT2		0	0.001	0.09156	2.6438	2	1223.65	-0.353092	20.1664	0
	High	EDGRPVPSSTQQR	2	2	2	F7FSZ9;G7NVT2		0	0.001	0.08397	2.1833	2	1456.71	-0.534721	13.6806	0
	High	AGFFGDATK	1	2	2	F7FSZ9;G7NVT2		0	0.001	0.07531	2.16746	2	913.442	0.192299	32.9765	0
	High	VTVTSEGGR	2	2	2	F7FSZ9;G7NVT2		0	0.002	0.1159	2.44407	2	905.469	0.0732204	13.794	0
	High	VGSSLPGR	1	2	2	F7FSZ9;G7NVT2		0	0.002	0.112	2.23266	2	772.432	0.446452	18.791	0
	High	VAGSSVPLEASVLVTIEPAGSVPALGVTPTVR	1	2	2	F7FSZ9;G7NVT2		0	0.003	0.1327	3.40121	3	3073.72	0.496555	68.0468	0
	High	NELLHFER	1	2	2	F7FSZ9;G7NVT2		0	0.003	0.142	2.4682	2	1057.54	-2.10914	32.6328	0
	High	HQTHGSLLR	2	2	2	F7FSZ9;G7NVT2		0	0.004	0.1606	1.63666	3	1048.56	-0.0686198	12.1198	0
	High	TYGLmDSR	1	2	2	F7FSZ9;G7NVT2	M5(Oxidation)	0	0.006	0.1913	1.92834	2	958.429	-0.677653	23.3369	0
	High	EQAWQRPDGQPATR	1	2	2	F7FSZ9;G7NVT2		0	0.009	0.2367	2.48502	2	1639.8	1.93879	24.0219	0
F6RMY6	Uncharacterized protein (Fragment) OS=Macaca mulatta PE=4 SV=1 - [F6RMY6_MACMU]	3.99726	15.49	2	2	2	2	142	16.8425	7.89893
	A2	Sequence	# PSMs	# Proteins	# Protein Groups	Protein Group Accessions	Modifications	ΔCn	q-Value	PEP	XCorr	Charge	MH+ [Da]	ΔM [ppm]	RT [min]	# Missed Cleavages
	High	LVQTAELTK	1	2	1	F6RMY6		0	0.001	0.06123	1.82946	2	1002.58	-0.28034	25.7684	0
	High	TTDDLTEAWLQEK	1	2	1	F6RMY6		0	0.005	0.1742	2.1678	2	1549.74	-0.647306	48.6754	0
F7BKH1	Uncharacterized protein (Fragment) OS=Macaca mulatta GN=ARPC1B PE=4 SV=1 - [F7BKH1_MACMU]	9.86155	7.98	2	2	2	4	351	38.4682	8.27979
	A2	Sequence	# PSMs	# Proteins	# Protein Groups	Protein Group Accessions	Modifications	ΔCn	q-Value	PEP	XCorr	Charge	MH+ [Da]	ΔM [ppm]	RT [min]	# Missed Cleavages
	High	ASSEGGTTAGAGLDSLHK	2	2	1	F7BKH1		0	0	0.007337	4.15652	2	1658.8	-0.342628	26.3669	0
	High	TWKPTLVILR	2	2	1	F7BKH1		0	0	0.04691	2.27574	3	1226.76	-0.359893	44.9097	0
F7D1C5	Uncharacterized protein (Fragment) OS=Macaca mulatta GN=CBR1 PE=2 SV=1 - [F7D1C5_MACMU]	19.0087	16.97	1	2	2	5	271	29.7796	7.76709
	A2	Sequence	# PSMs	# Proteins	# Protein Groups	Protein Group Accessions	Modifications	ΔCn	q-Value	PEP	XCorr	Charge	MH+ [Da]	ΔM [ppm]	RT [min]	# Missed Cleavages
	High	SPEEGAETPVYLALLPLDAEGPHGQFVMEK	1	1	1	F7D1C5		0	0	0.007745	4.67087	3	3224.58	0.781066	66.3963	0
	High	GQAAVQQLQAEGLSPR	4	1	1	F7D1C5		0	0	0.0006244	3.91319	2	1652.87	-0.315827	37.9413	0
F7GVS6	Uncharacterized protein (Fragment) OS=Macaca mulatta GN=STIP1 PE=4 SV=1 - [F7GVS6_MACMU]	11.2602	4.58	2	2	2	4	590	67.729	8.26514
	A2	Sequence	# PSMs	# Proteins	# Protein Groups	Protein Group Accessions	Modifications	ΔCn	q-Value	PEP	XCorr	Charge	MH+ [Da]	ΔM [ppm]	RT [min]	# Missed Cleavages
	High	AMADPEVQQIMSDPAMR	2	2	1	F7GVS6		0	0	0.001159	3.90795	2	1889.86	0.180574	49.6021	0
	High	DPQALSEHLK	2	2	1	F7GVS6		0	0.002	0.1182	2.16195	2	1137.59	0.30438	25.3831	0
F7BSJ1	Apolipoprotein E OS=Macaca mulatta GN=APOE PE=2 SV=1 - [F7BSJ1_MACMU]	16.1073	11.72	1	2	2	4	256	29.1022	5.51611
	A2	Sequence	# PSMs	# Proteins	# Protein Groups	Protein Group Accessions	Modifications	ΔCn	q-Value	PEP	XCorr	Charge	MH+ [Da]	ΔM [ppm]	RT [min]	# Missed Cleavages
	High	SELEEQLSPVAEETR	3	1	1	F7BSJ1		0	0	0.0104	4.57	2	1716.83	-0.823142	40.3002	0
	High	AATVGSLASQPLQER	1	1	1	F7BSJ1		0	0.002	0.09616	3.07852	2	1527.81	0.830646	36.4491	0
F6UGT9	Uncharacterized protein OS=Macaca mulatta GN=S100A11 PE=4 SV=1 - [F6UGT9_MACMU]	6.54875	15.24	2	2	2	3	105	11.7229	7.12256
	A2	Sequence	# PSMs	# Proteins	# Protein Groups	Protein Group Accessions	Modifications	ΔCn	q-Value	PEP	XCorr	Charge	MH+ [Da]	ΔM [ppm]	RT [min]	# Missed Cleavages
	High	DPGVLDR	2	2	1	F6UGT9		0	0.001	0.08069	2.46782	2	771.399	-0.326302	23.0098	0
	High	VSSPTETER	1	2	1	F6UGT9		0	0.008	0.2227	2.18245	2	1005.48	-0.043288	13.6693	0
F6W853	Uncharacterized protein OS=Macaca mulatta PE=2 SV=1 - [F6W853_MACMU]	2.70978	4.93	5	2	2	2	588	66.3413	7.25439
	A2	Sequence	# PSMs	# Proteins	# Protein Groups	Protein Group Accessions	Modifications	ΔCn	q-Value	PEP	XCorr	Charge	MH+ [Da]	ΔM [ppm]	RT [min]	# Missed Cleavages
	High	LDGENIYIR	1	5	1	F6W853		0	0	0.04268	2.70978	2	1092.57	-0.254874	36.1043	0
	High	IVITGDADIDHDQVLVQAIK	1	5	1	F6W853		0	0	0.009183	1.70275	3	2163.17	0.593576	50.6617	0
F7GPH3	Uncharacterized protein (Fragment) OS=Macaca mulatta GN=RSU1 PE=4 SV=1 - [F7GPH3_MACMU]	9.76114	16.87	2	2	2	3	243	27.6448	8.96826
	A2	Sequence	# PSMs	# Proteins	# Protein Groups	Protein Group Accessions	Modifications	ΔCn	q-Value	PEP	XCorr	Charge	MH+ [Da]	ΔM [ppm]	RT [min]	# Missed Cleavages
	High	NLEVLNFFNNQIEELPTQISSLQK	1	2	1	F7GPH3		0	0	0.002615	4.51504	3	2818.46	-0.977304	76.0799	0
	High	LTVLPPELGNLDLTGQK	2	2	1	F7GPH3		0	0	0.03832	2.51346	2	1808.01	-0.9199	60.5117	0
F6WIP3	Uncharacterized protein OS=Macaca mulatta GN=LOC705771 PE=2 SV=1 - [F6WIP3_MACMU]	4.90536	7.89	3	2	2	2	266	31.0694	4.22119
	A2	Sequence	# PSMs	# Proteins	# Protein Groups	Protein Group Accessions	Modifications	ΔCn	q-Value	PEP	XCorr	Charge	MH+ [Da]	ΔM [ppm]	RT [min]	# Missed Cleavages
	High	LNEQASEEILK	1	3	1	F6WIP3		0	0.002	0.1182	2.29948	2	1273.66	-0.1772	33.4972	0
	High	VEVTEFEDIK	1	3	1	F6WIP3		0	0.006	0.192	2.60588	2	1208.6	-0.228077	42.3697	0
F7H1V9	Uncharacterized protein OS=Macaca mulatta GN=APCS PE=4 SV=1 - [F7H1V9_MACMU]	7.34324	10.31	2	2	2	3	223	25.2981	6.90283
	A2	Sequence	# PSMs	# Proteins	# Protein Groups	Protein Group Accessions	Modifications	ΔCn	q-Value	PEP	XCorr	Charge	MH+ [Da]	ΔM [ppm]	RT [min]	# Missed Cleavages
	High	IVLGQEQDSYGGK	2	2	1	F7H1V9		0	0	0.005266	2.64044	2	1393.7	0.443017	30.8426	0
	High	VGDYSLYIGR	1	2	1	F7H1V9		0	0	0.0527	2.37573	2	1142.58	0.704688	42.4872	0
F7GAF7	Uncharacterized protein OS=Macaca mulatta GN=ITIH4 PE=2 SV=1 - [F7GAF7_MACMU]	9.18498	2.84	3	2	2	3	915	100.359	6.46826
	A2	Sequence	# PSMs	# Proteins	# Protein Groups	Protein Group Accessions	Modifications	ΔCn	q-Value	PEP	XCorr	Charge	MH+ [Da]	ΔM [ppm]	RT [min]	# Missed Cleavages
	High	LQAQGPDVLTATVSGK	2	3	1	F7GAF7		0	0	0.004951	3.19196	2	1584.86	-0.886903	41.1741	0
	High	VQGSDYSATR	1	3	1	F7GAF7		0	0	0.01927	2.917	2	1083.51	-0.829222	15.7158	0
F7HG52	Uncharacterized protein OS=Macaca mulatta GN=C6 PE=2 SV=1 - [F7HG52_MACMU]	10.0354	4.07	2	2	2	3	934	104.883	6.68311
	A2	Sequence	# PSMs	# Proteins	# Protein Groups	Protein Group Accessions	Modifications	ΔCn	q-Value	PEP	XCorr	Charge	MH+ [Da]	ΔM [ppm]	RT [min]	# Missed Cleavages
	High	ENPAVIDFELAPIVDLVR	2	2	1	F7HG52		0	0	0.004171	3.51031	2	2010.09	0.614521	75.7269	0
	High	VPANLENVGFEVETAEDDLK	1	2	1	F7HG52		0	0	0.005046	3.39688	2	2189.06	1.0638	59.7566	0
F7GS90	Uncharacterized protein (Fragment) OS=Macaca mulatta GN=LMCD1 PE=4 SV=1 - [F7GS90_MACMU]	10.4327	9.38	2	2	2	3	352	39.4713	7.56201
	A2	Sequence	# PSMs	# Proteins	# Protein Groups	Protein Group Accessions	Modifications	ΔCn	q-Value	PEP	XCorr	Charge	MH+ [Da]	ΔM [ppm]	RT [min]	# Missed Cleavages
	High	SEALGVGEVALPGQGGLPK	2	2	1	F7GS90		0	0	0.002032	4.23877	2	1778.97	0.874043	49.2855	0
	High	GVAPPDSPVVYSDR	1	2	1	F7GS90		0	0.001	0.09447	2.62154	2	1458.72	-0.462058	35.2147	0
F7GCN8	Uncharacterized protein OS=Macaca mulatta GN=FLNA PE=2 SV=1 - [F7GCN8_MACMU]	283.388	20.69	2	2	35	95	2639	279.702	6.0874
	A2	Sequence	# PSMs	# Proteins	# Protein Groups	Protein Group Accessions	Modifications	ΔCn	q-Value	PEP	XCorr	Charge	MH+ [Da]	ΔM [ppm]	RT [min]	# Missed Cleavages
	High	GAGTGGLGLAVEGPSEAK	4	3	2	F7GCN8;G7Q216		0	0	0.002349	4.69284	2	1570.81	0.353676	37.8839	0
	High	IPEISIQDmTAQVTSPSGK	1	3	2	F7GCN8;G7Q216	M9(Oxidation)	0	0	0.0006266	4.62215	2	2018.01	-0.116176	43.939	0
	High	IPEISIQDMTAQVTSPSGK	1	3	2	F7GCN8;G7Q216		0	0	0.0008414	4.59717	2	2002.01	-1.55952	55.169	0
	High	DAGEGGLSLAIEGPSK	3	3	2	F7GCN8;G7Q216		0	0	0.0005152	4.5475	2	1500.75	-0.274257	44.8795	0
	High	THIQDNHDGTYTVAYVPDVTGR	1	3	2	F7GCN8;G7Q216		0	0	0.008661	4.30878	3	2459.16	0.348784	38.363	0
	High	AFGPGLQGGSAGSPAR	4	3	2	F7GCN8;G7Q216		0	0	0.0007891	4.2817	2	1429.72	0.0630109	30.9507	0
	High	EGPYSISVLYGDEEVPR	6	3	2	F7GCN8;G7Q216		0	0	0.0003939	4.0834	2	1909.92	1.80162	53.2181	0
	High	AGQSAAGAAPGGGADTR	4	2	1	F7GCN8		0	0	0.006339	4.08034	2	1414.67	0.085219	13.9036	0
	High	VANPSGNLTETYVQDR	2	3	2	F7GCN8;G7Q216		0	0	0.000964	3.84003	2	1763.86	-0.166046	36.3549	0
	High	DAGYGGLSLSIEGPSK	2	3	2	F7GCN8;G7Q216		0	0	0.001449	3.80374	2	1550.77	-1.60681	49.1967	0
	High	FNEEHIPDSPFVVPVASPSGDAR	2	3	2	F7GCN8;G7Q216		0	0	0.04406	3.79728	3	2467.18	-1.66291	52.0725	0
	High	YAPSEAGLHEMDIR	3	3	2	F7GCN8;G7Q216		0	0	0.01289	3.77192	2	1588.74	0.837588	36.1638	0
	High	QMQLENVSVALEFLDR	5	7	3	F6YS66;F7GCN8;G7Q216		0	0	0.002056	3.76808	2	1891.95	-3.17302	68.3942	0
	High	EAGAGGLAIAVEGPSK	4	3	2	F7GCN8;G7Q216		0	0	0.001937	3.71693	2	1426.75	-0.442924	38.0306	0
	High	SPFSVAVSPSLDLSK	1	3	2	F7GCN8;G7Q216		0	0	0.04897	3.68527	2	1533.82	-0.0833234	51.8712	0
	High	SAGQGEVLVYVEDPAGHQEEAK	7	3	2	F7GCN8;G7Q216		0	0	0.02823	3.60097	3	2313.1	-0.972367	40.1623	0
	High	VSGQGLHEGHTFEPAEFIIDTR	4	3	2	F7GCN8;G7Q216		0	0	0.007811	3.47349	3	2440.19	-1.66237	47.2321	0
	High	IANLQTDLSDGLR	3	3	2	F7GCN8;G7Q216		0	0	0.005861	3.21289	2	1415.75	0.774359	45.1181	0
	High	LIALLEVLSQK	4	7	3	F6YS66;F7GCN8;G7Q216		0	0	0.01287	3.16445	2	1226.77	0.38733	64.3347	0
	High	YGGQPVPNFPSK	3	2	1	F7GCN8		0	0	0.02167	3.06699	2	1290.65	-0.00668124	34.8355	0
	High	FGGEHVPNSPFQVTALAGDQPSVQPPLR	3	3	2	F7GCN8;G7Q216		0	0	0.01433	3.03238	3	2945.49	0.560298	54.4651	0
	High	EATTEFSVDAR	1	3	2	F7GCN8;G7Q216		0	0	0.02865	2.8187	2	1225.57	0.33665	31.1466	0
	High	GTVEPQLEAR	4	3	2	F7GCN8;G7Q216		0	0	0.02965	2.68515	2	1099.57	-0.448567	25.9242	0
	High	LDVQFSGLTK	3	3	2	F7GCN8;G7Q216		0	0	0.04198	2.50015	2	1107.6	-0.295886	43.4	0
	High	LTVSSLQESGLK	4	3	2	F7GCN8;G7Q216		0	0	0.02618	2.48645	2	1261.7	1.17321	38.0799	0
	High	SADFVVEAIGDDVGTLGFSVEGPSQAK	1	3	2	F7GCN8;G7Q216		0	0.001	0.07087	3.74236	3	2695.32	4.42626	70.3392	0
	High	VGSAADIPINISETDLSLLTATVVPPSGR	1	3	2	F7GCN8;G7Q216		0	0.001	0.07864	3.09025	2	2893.55	0.831337	74.934	0
	High	ALTQTGGPHVK	4	3	2	F7GCN8;G7Q216		0	0.001	0.06797	2.98001	2	1108.61	-0.85544	14.5739	0
	High	YGGDEIPFSPYR	1	3	2	F7GCN8;G7Q216		0	0.002	0.09947	2.51607	2	1400.65	0.412623	47.0808	0
	High	DAPQDFHPDR	2	3	2	F7GCN8;G7Q216		0	0.002	0.1292	2.34206	2	1197.53	-0.826663	22.0175	0
	High	VAQPAITDNK	1	3	2	F7GCN8;G7Q216		0	0.002	0.1175	2.24207	2	1056.57	-0.504092	20.5279	0
	High	AGGPGLER	1	7	3	F6YS66;F7GCN8;G7Q216		0	0.003	0.1409	2.31665	2	756.4	-0.29812	13.9433	0
	High	AEGPGLSR	2	3	2	F7GCN8;G7Q216		0	0.003	0.1486	1.78282	2	786.411	0.0225385	15.9835	0
	High	DVDIIDHHDNTYTVK	1	3	2	F7GCN8;G7Q216		0	0.005	0.1738	1.54971	3	1784.85	0.33275	33.4611	0
	High	AEFTVETR	1	3	2	F7GCN8;G7Q216		0	0.008	0.2207	1.96353	2	952.473	-0.36768	27.4937	0
	High	TGVAVNKPAEFTVDAK	1	3	2	F7GCN8;G7Q216		0	0.009	0.2346	1.81024	3	1646.87	0.00654696	33.2307	0
F7GTB2	Uncharacterized protein OS=Macaca mulatta GN=CYP4B1 PE=2 SV=1 - [F7GTB2_MACMU]	8.80277	5.68	2	2	2	3	511	58.877	8.45557
	A2	Sequence	# PSMs	# Proteins	# Protein Groups	Protein Group Accessions	Modifications	ΔCn	q-Value	PEP	XCorr	Charge	MH+ [Da]	ΔM [ppm]	RT [min]	# Missed Cleavages
	High	APDVYDFFLQWIGR	1	2	1	F7GTB2		0	0	0.003724	4.41881	2	1726.86	0.619379	83.7449	0
	High	NSAVWPDPEVFDPLR	2	2	1	F7GTB2		0	0	0.05879	1.86111	2	1741.86	1.56387	63.4355	0
F6VCX4	Uncharacterized protein (Fragment) OS=Macaca mulatta PE=2 SV=1 - [F6VCX4_MACMU]	5.89204	4.21	6	2	2	2	831	93.3307	7.51807
	A2	Sequence	# PSMs	# Proteins	# Protein Groups	Protein Group Accessions	Modifications	ΔCn	q-Value	PEP	XCorr	Charge	MH+ [Da]	ΔM [ppm]	RT [min]	# Missed Cleavages
	High	IVESDVGDSFYIR	1	6	1	F6VCX4		0	0	0.03994	3.29675	2	1499.74	0.818743	46.0028	0
	High	LAGGNDVGIFVAGVLEDSPAAK	1	6	1	F6VCX4		0	0	0.01574	2.59529	3	2100.1	1.7885	66.1387	0
F7GU54	Uncharacterized protein OS=Macaca mulatta GN=CTSG PE=3 SV=1 - [F7GU54_MACMU]	6.36785	8.63	2	2	2	3	255	29.0543	11.5024
	A2	Sequence	# PSMs	# Proteins	# Protein Groups	Protein Group Accessions	Modifications	ΔCn	q-Value	PEP	XCorr	Charge	MH+ [Da]	ΔM [ppm]	RT [min]	# Missed Cleavages
	High	ISSFLPWIR	2	2	1	F7GU54		0	0	0.05052	2.31721	2	1118.64	0.479841	60.7084	0
	High	NVRPVALPSTQER	1	2	1	F7GU54		0	0.001	0.0754	1.75655	2	1466.81	-0.78353	27.4972	0
F7H5T0	Uncharacterized protein (Fragment) OS=Macaca mulatta PE=3 SV=1 - [F7H5T0_MACMU]	7.66461	19.62	1	2	2	3	158	17.2823	9.45166
	A2	Sequence	# PSMs	# Proteins	# Protein Groups	Protein Group Accessions	Modifications	ΔCn	q-Value	PEP	XCorr	Charge	MH+ [Da]	ΔM [ppm]	RT [min]	# Missed Cleavages
	High	cIGDEVGAMSALAPK	1	1	1	F7H5T0	C1(Carbamidomethyl)	0	0.003	0.1543	2.90665	2	1518.73	1.04376	33.9792	0
	High	QAQIEVVPSASALIIK	2	1	1	F7H5T0		0	0.003	0.1368	2.65335	2	1666.98	0.758233	53.4313	0
F7G3R3	Uncharacterized protein OS=Macaca mulatta PE=2 SV=1 - [F7G3R3_MACMU]	17.702	7.58	5	2	2	5	356	38.2888	8.22119
	A2	Sequence	# PSMs	# Proteins	# Protein Groups	Protein Group Accessions	Modifications	ΔCn	q-Value	PEP	XCorr	Charge	MH+ [Da]	ΔM [ppm]	RT [min]	# Missed Cleavages
	High	STGEAFVQFASQEIAEK	4	5	1	F7G3R3		0	0	0.000865	4.83939	2	1841.89	1.71111	56.4566	0
	High	VHIEIGPDGR	1	5	1	F7G3R3		0	0	0.04976	2.06145	2	1092.58	-0.384474	29.3928	0
F7FFY4	Uncharacterized protein (Fragment) OS=Macaca mulatta PE=4 SV=1 - [F7FFY4_MACMU]	8.04538	12.28	1	2	2	3	285	31.9274	7.84033
	A2	Sequence	# PSMs	# Proteins	# Protein Groups	Protein Group Accessions	Modifications	ΔCn	q-Value	PEP	XCorr	Charge	MH+ [Da]	ΔM [ppm]	RT [min]	# Missed Cleavages
	High	NLQLDYVDLYLIHFPVSLKPGEELIPK	2	1	1	F7FFY4		0	0	0.005894	3.45878	4	3153.73	2.542	71.1424	0
	High	LAIEAGFR	1	1	1	F7FFY4		0	0.001	0.08974	2.03757	2	876.494	-0.219503	37.1098	0
F6TJJ5	Uncharacterized protein OS=Macaca mulatta GN=CAPN2 PE=2 SV=1 - [F6TJJ5_MACMU]	6.55951	3.59	1	2	2	2	696	79.5216	5.0083
	A2	Sequence	# PSMs	# Proteins	# Protein Groups	Protein Group Accessions	Modifications	ΔCn	q-Value	PEP	XCorr	Charge	MH+ [Da]	ΔM [ppm]	RT [min]	# Missed Cleavages
	High	FADDQLIIDFDNFVR	1	1	1	F6TJJ5		0	0	0.007396	4.24986	2	1827.89	-0.132661	73.7262	0
	High	YLNQDYEALR	1	1	1	F6TJJ5		0	0.001	0.08028	2.30965	2	1284.62	-0.322072	36.3146	0
F6V5Z9	Uncharacterized protein (Fragment) OS=Macaca mulatta GN=LOC722335 PE=2 SV=1 - [F6V5Z9_MACMU]	4.84354	18.06	2	2	2	2	227	25.601	8.63135
	A2	Sequence	# PSMs	# Proteins	# Protein Groups	Protein Group Accessions	Modifications	ΔCn	q-Value	PEP	XCorr	Charge	MH+ [Da]	ΔM [ppm]	RT [min]	# Missed Cleavages
	High	DNVTSPLPSLLVVIAAIFIGFFLGK	1	2	1	F6V5Z9		0	0	0.007295	2.62813	3	2631.52	0.342639	133.712	0
	High	VAHSDKPGSTSTASFR	1	2	1	F6V5Z9		0	0.003	0.1371	2.21541	3	1647.81	-1.4594	15.7484	0
F6RBB3	Uncharacterized protein OS=Macaca mulatta GN=CFL1 PE=2 SV=1 - [F6RBB3_MACMU]	20.8713	20.81	2	2	2	6	149	16.8168	8.26514
	A2	Sequence	# PSMs	# Proteins	# Protein Groups	Protein Group Accessions	Modifications	ΔCn	q-Value	PEP	XCorr	Charge	MH+ [Da]	ΔM [ppm]	RT [min]	# Missed Cleavages
	High	EILVGDVGQTVDDPYATFVK	3	2	1	F6RBB3		0	0	0.0001056	4.59758	2	2166.1	1.52801	59.1286	0
	High	YALYDATYETK	3	2	1	F6RBB3		0	0	0.03349	2.62964	2	1337.62	-1.43558	38.2304	0
F6SIE0	ATP synthase subunit beta OS=Macaca mulatta PE=3 SV=1 - [F6SIE0_MACMU]	180.012	35.35	1	2	13	59	529	56.9448	6.1001
	A2	Sequence	# PSMs	# Proteins	# Protein Groups	Protein Group Accessions	Modifications	ΔCn	q-Value	PEP	XCorr	Charge	MH+ [Da]	ΔM [ppm]	RT [min]	# Missed Cleavages
	High	DQEGQDVLLFIDNIFR	10	2	2	F6SIE0;G7PII6		0	0	0.0003271	4.64213	2	1921.97	0.312572	85.6372	0
	High	IPSAVGYQPTLATDMGTMQER	8	2	2	F6SIE0;G7PII6		0	0	0.002047	4.54945	2	2266.09	2.2337	50.3869	0
	High	IPSAVGYQPTLATDMGTmQER	4	2	2	F6SIE0;G7PII6	M18(Oxidation)	0	0	0.004928	3.93174	3	2282.07	-2.29946	45.8675	0
	High	IMNVIGEPIDER	3	2	2	F6SIE0;G7PII6		0	0	0.02068	3.54069	2	1385.71	-0.273742	43.5077	0
	High	AIAELGIYPAVDPLDSTSR	5	2	2	F6SIE0;G7PII6		0	0	0.003861	3.53783	2	1988.03	-0.109911	59.1509	0
	High	FTQAGSEVSALLGR	4	2	2	F6SIE0;G7PII6		0	0	0.004772	3.48432	2	1435.75	-0.0609096	48.4382	0
	High	ImNVIGEPIDER	1	2	2	F6SIE0;G7PII6	M2(Oxidation)	0	0	0.02069	3.44337	2	1401.7	0.0478003	37.5012	0
	High	IPSAVGYQPTLATDmGTmQER	1	2	2	F6SIE0;G7PII6	M15(Oxidation); M18(Oxidation)	0	0	0.001492	3.43866	3	2298.07	-1.1331	40.9261	0
	High	LVLEVAQHLGESTVR	6	1	1	F6SIE0		0	0	0.004235	3.36128	2	1650.92	0.508317	44.448	0
	High	TVLIMELINNVAK	3	2	2	F6SIE0;G7PII6		0	0	0.009546	3.27415	2	1457.84	-0.281446	68.6483	0
	High	TIAMDGTEGLVR	4	1	1	F6SIE0		0	0	0.04684	2.80246	2	1262.64	-0.349087	38.5649	0
	High	ImDPNIVGSEHYDVAR	1	2	2	F6SIE0;G7PII6	M2(Oxidation)	0	0	0.007479	2.64054	3	1831.86	-0.229008	35.7888	0
	High	VALTGLTVAEYFR	1	2	2	F6SIE0;G7PII6		0	0	0.005068	2.62844	2	1439.79	0.680309	59.646	0
	High	IMDPNIVGSEHYDVAR	2	2	2	F6SIE0;G7PII6		0	0	0.02683	2.4177	2	1815.87	2.25316	38.8634	0
	High	VALVYGQMNEPPGAR	1	2	2	F6SIE0;G7PII6		0	0.001	0.0695	2.54538	2	1601.81	-0.335357	40.0702	0
	High	IPVGPETLGR	2	2	2	F6SIE0;G7PII6		0	0.003	0.136	2.64964	2	1038.59	-0.230659	34.758	0
	High	IGLFGGAGVGK	1	2	2	F6SIE0;G7PII6		0	0.006	0.1833	2.30238	2	975.563	0.543727	41.9425	0
	High	TIAmDGTEGLVR	2	1	1	F6SIE0	M4(Oxidation)	0	0.007	0.1988	2.38117	2	1278.64	-0.186593	31.4999	0
F6XF09	Uncharacterized protein OS=Macaca mulatta PE=4 SV=1 - [F6XF09_MACMU]	7.92131	18	1	2	2	2	150	16.3211	5.14795
	A2	Sequence	# PSMs	# Proteins	# Protein Groups	Protein Group Accessions	Modifications	ΔCn	q-Value	PEP	XCorr	Charge	MH+ [Da]	ΔM [ppm]	RT [min]	# Missed Cleavages
	High	DDGVFVQEVTQNSPAAR	1	1	1	F6XF09		0	0	0.00163	5.28777	2	1832.88	0.303341	46.4013	0
	High	SPEPGQTWTR	1	1	1	F6XF09		0	0.001	0.07457	2.63354	2	1158.55	-0.194064	25.6386	0
F6T913	Uncharacterized protein OS=Macaca mulatta GN=SCIN PE=2 SV=1 - [F6T913_MACMU]	6.15471	4.66	2	2	2	2	580	65.2254	8.73389
	A2	Sequence	# PSMs	# Proteins	# Protein Groups	Protein Group Accessions	Modifications	ΔCn	q-Value	PEP	XCorr	Charge	MH+ [Da]	ΔM [ppm]	RT [min]	# Missed Cleavages
	High	SELIVVEEGSEPSELIK	1	2	1	F6T913		0	0	0.006774	4.19	2	1857.97	1.45865	51.5788	0
	High	SLGGQAVQIR	1	2	1	F6T913		0	0	0.02432	1.96471	2	1028.58	-0.12539	28.9793	0
F7APQ4	Hemoglobin subunit beta OS=Macaca mulatta GN=HBB PE=2 SV=1 - [F7APQ4_MACMU]	61.1161	9.66	1	2	2	25	176	19.2659	8.1333
	A2	Sequence	# PSMs	# Proteins	# Protein Groups	Protein Group Accessions	Modifications	ΔCn	q-Value	PEP	XCorr	Charge	MH+ [Da]	ΔM [ppm]	RT [min]	# Missed Cleavages
	High	VLGAFSDGLAHLDNLK	18	1	1	F7APQ4		0	0	0.0007356	4.9532	2	1669.89	0.167424	51.6865	0
	High	KVLGAFSDGLAHLDNLK	5	1	1	F7APQ4		0	0	0.01502	3.73404	3	1797.99	-0.42868	44.1272	1
	High	vLGAFSDGLAHLDNLK	2	1	1	F7APQ4	N-Term(Acetyl)	0	0	0.004435	2.59829	2	1711.91	2.12079	65.1168	0
F6TIW3	Uncharacterized protein OS=Macaca mulatta GN=BPI PE=4 SV=1 - [F6TIW3_MACMU]	5.80699	5.76	2	2	2	2	451	50.0123	9.74463
	A2	Sequence	# PSMs	# Proteins	# Protein Groups	Protein Group Accessions	Modifications	ΔCn	q-Value	PEP	XCorr	Charge	MH+ [Da]	ΔM [ppm]	RT [min]	# Missed Cleavages
	High	GLDYASQQGTAALQK	1	2	1	F6TIW3		0	0	0.0007081	3.77597	2	1550.78	0.210409	33.419	0
	High	FFGTFLPEVAK	1	2	1	F6TIW3		0	0.003	0.1481	2.03102	2	1255.67	-0.319169	56.7176	0
F6PTJ8	Uncharacterized protein (Fragment) OS=Macaca mulatta PE=3 SV=1 - [F6PTJ8_MACMU]	6.28505	12.66	2	2	2	2	237	27.065	9.27588
	A2	Sequence	# PSMs	# Proteins	# Protein Groups	Protein Group Accessions	Modifications	ΔCn	q-Value	PEP	XCorr	Charge	MH+ [Da]	ΔM [ppm]	RT [min]	# Missed Cleavages
	High	VFEVSLADLQNDEVAFR	1	2	1	F6PTJ8		0	0	0.0112	3.59044	2	1951.98	1.52164	63.14	0
	High	LMELHGEGSSSGK	1	2	1	F6PTJ8		0	0	0.01848	2.69461	2	1331.63	-0.0278898	20.4108	0
F6ZAD2	Uncharacterized protein (Fragment) OS=Macaca mulatta GN=RPS13 PE=4 SV=1 - [F6ZAD2_MACMU]	1.96737	17.19	6	2	2	2	128	14.5472	10.4917
	A2	Sequence	# PSMs	# Proteins	# Protein Groups	Protein Group Accessions	Modifications	ΔCn	q-Value	PEP	XCorr	Charge	MH+ [Da]	ΔM [ppm]	RT [min]	# Missed Cleavages
	High	GLSQSALPYR	1	6	1	F6ZAD2		0	0.008	0.2181	1.96737	2	1091.59	0.873452	33.4341	0
	High	GLTPSQIGVILR	1	6	1	F6ZAD2		0	0.008	0.2195	1.47533	2	1253.76	-0.522983	50.6745	0
F6Z0P1	Uncharacterized protein (Fragment) OS=Macaca mulatta GN=PRX PE=2 SV=1 - [F6Z0P1_MACMU]	3.66271	5.26	2	2	2	2	1292	137.124	8.77783
	A2	Sequence	# PSMs	# Proteins	# Protein Groups	Protein Group Accessions	Modifications	ΔCn	q-Value	PEP	XCorr	Charge	MH+ [Da]	ΔM [ppm]	RT [min]	# Missed Cleavages
	High	FTAPQVELVGPR	1	2	1	F6Z0P1		0	0.001	0.06379	1.71863	2	1313.72	1.26868	44.8651	0
	High	LPEVQLPK	1	2	1	F6Z0P1		0	0.003	0.1429	1.94408	2	923.556	-0.212801	38.6235	0
H9H4D4	Uncharacterized protein OS=Macaca mulatta GN=LCN2 PE=2 SV=1 - [H9H4D4_MACMU]	5.98486	21.72	3	2	2	2	198	22.4336	9.0415
	A2	Sequence	# PSMs	# Proteins	# Protein Groups	Protein Group Accessions	Modifications	ΔCn	q-Value	PEP	XCorr	Charge	MH+ [Da]	ΔM [ppm]	RT [min]	# Missed Cleavages
	High	VPLQQNFQDNQFQGK	1	3	1	H9H4D4		0	0	0.001179	3.85542	2	1790.88	-1.27477	38.5686	0
	High	TFVPGSQPGEFTLGNIQNHPGLTSYVVR	1	3	1	H9H4D4		0	0.002	0.1298	2.12944	3	3015.53	-0.110657	56.7246	0
F6WG42	Uncharacterized protein OS=Macaca mulatta GN=GLIPR2 PE=2 SV=1 - [F6WG42_MACMU]	9.97385	20.31	3	2	2	3	128	14.2182	9.59814
	A2	Sequence	# PSMs	# Proteins	# Protein Groups	Protein Group Accessions	Modifications	ΔCn	q-Value	PEP	XCorr	Charge	MH+ [Da]	ΔM [ppm]	RT [min]	# Missed Cleavages
	High	EAQQYSEALASTR	2	3	1	F6WG42		0	0	0.004886	3.74221	2	1453.69	1.85342	30.6838	0
	High	ASASDGSSFVVAR	1	3	1	F6WG42		0	0	0.02086	2.8698	2	1253.61	0.67113	29.6252	0
F7GZC5	Uncharacterized protein OS=Macaca mulatta GN=CBX3 PE=4 SV=1 - [F7GZC5_MACMU]	5.90408	13.11	1	2	2	2	183	20.7863	5.32568
	A2	Sequence	# PSMs	# Proteins	# Protein Groups	Protein Group Accessions	Modifications	ΔCn	q-Value	PEP	XCorr	Charge	MH+ [Da]	ΔM [ppm]	RT [min]	# Missed Cleavages
	High	DSDEADLVLAK	1	1	1	F7GZC5		0	0.002	0.1072	2.89983	2	1175.58	1.19144	37.5154	0
	High	VEEAEPEEFVVEK	1	1	1	F7GZC5		0	0.004	0.1642	3.00425	2	1533.74	5.49164	38.9338	0
F7FVF1	Uncharacterized protein OS=Macaca mulatta GN=DNAJC13 PE=2 SV=1 - [F7FVF1_MACMU]	8.00861	1.25	1	2	2	3	2243	254.191	6.75635
	A2	Sequence	# PSMs	# Proteins	# Protein Groups	Protein Group Accessions	Modifications	ΔCn	q-Value	PEP	XCorr	Charge	MH+ [Da]	ΔM [ppm]	RT [min]	# Missed Cleavages
	High	LLLEEDENEESGSIK	2	1	1	F7FVF1		0	0	0.01961	3.13565	2	1704.82	0.67445	38.9073	0
	High	mQELALSEGALPR	1	1	1	F7FVF1	M1(Oxidation)	0	0	0.04941	2.53344	2	1430.73	-0.678187	41.6485	0
F7H381	Uncharacterized protein OS=Macaca mulatta GN=MYADM PE=4 SV=1 - [F7H381_MACMU]	21.2293	11.79	2	2	2	5	280	30.6569	8.54346
	A2	Sequence	# PSMs	# Proteins	# Protein Groups	Protein Group Accessions	Modifications	ΔCn	q-Value	PEP	XCorr	Charge	MH+ [Da]	ΔM [ppm]	RT [min]	# Missed Cleavages
	High	TTITTTTTSSSGLGSPTIVGSPR	4	2	1	F7H381		0	0	0.0006075	5.66021	2	2222.15	-0.531628	40.4381	0
	High	ALTQPLGLLR	1	2	1	F7H381		0	0.003	0.1418	1.94057	2	1081.67	-0.303557	47.0297	0
F6SSM0	Uncharacterized protein (Fragment) OS=Macaca mulatta PE=4 SV=1 - [F6SSM0_MACMU]	18.5079	6.07	1	2	3	7	626	67.7903	9.23193
	A2	Sequence	# PSMs	# Proteins	# Protein Groups	Protein Group Accessions	Modifications	ΔCn	q-Value	PEP	XCorr	Charge	MH+ [Da]	ΔM [ppm]	RT [min]	# Missed Cleavages
	High	FAQHGTFEYEYSQR	2	1	1	F6SSM0		0	0	0.01201	3.43559	3	1762.78	-0.239378	32.7155	0
	High	LFVGNLPADITEDEFK	3	1	1	F6SSM0		0	0	0.00526	3.23206	2	1807.91	0.513158	59.8552	0
	High	AVVIVDDR	2	2	2	F6UC36;F6SSM0		0	0.001	0.08017	1.61824	2	886.499	0.0732229	26.4813	0
F7BRW5	Uncharacterized protein OS=Macaca mulatta GN=HIST1H1B PE=3 SV=1 - [F7BRW5_MACMU]	12.7715	10.18	1	2	2	5	226	22.6085	10.9165
	A2	Sequence	# PSMs	# Proteins	# Protein Groups	Protein Group Accessions	Modifications	ΔCn	q-Value	PEP	XCorr	Charge	MH+ [Da]	ΔM [ppm]	RT [min]	# Missed Cleavages
	High	ALAAGGYDVEK	4	1	1	F7BRW5		0	0	0.04102	2.8991	2	1093.55	0.0608413	28.2374	0
	High	ATGPPVSELITK	1	1	1	F7BRW5		0	0.003	0.133	1.61884	2	1212.68	-0.0775898	38.4119	0
F7F0E8	Pyruvate kinase OS=Macaca mulatta GN=PKM PE=2 SV=1 - [F7F0E8_MACMU]	129.633	34.9	1	2	14	46	533	58.044	7.6499
	A2	Sequence	# PSMs	# Proteins	# Protein Groups	Protein Group Accessions	Modifications	ΔCn	q-Value	PEP	XCorr	Charge	MH+ [Da]	ΔM [ppm]	RT [min]	# Missed Cleavages
	High	LAPITSDPTEATAVGAVEASFK	8	1	1	F7F0E8		0	0	0.0003784	5.44068	2	2175.12	0.176773	58.7977	0
	High	FGVEQDVDmVFASFIR	1	2	2	F7F0E8;G7P916	M9(Oxidation)	0	0	0.02064	3.70121	3	1875.89	-1.09496	74.7333	0
	High	DPVQEAWAEDVDLR	3	2	2	F7F0E8;G7P916		0	0	0.01313	3.39945	2	1642.77	-0.0936335	53.7837	0
	High	IYVDDGLISLQVK	3	2	2	F7F0E8;G7P916		0	0	0.003014	3.31177	2	1462.82	1.92058	55.0198	0
	High	GVNLPGAAVDLPAVSEK	5	2	2	F7F0E8;G7P916		0	0	0.0005046	3.30886	2	1636.89	-0.081155	49.1844	0
	High	AADVHEVR	4	2	2	F7F0E8;G7P916		0	0	0.04077	3.18343	2	896.458	-0.0888807	12.1662	0
	High	FGVEQDVDMVFASFIR	4	2	2	F7F0E8;G7P916		0	0	0.02808	3.04793	3	1859.9	-1.8366	78.5223	0
	High	LDIDSPPITAR	4	2	2	F7F0E8;G7P916		0	0	0.03615	2.90194	2	1197.65	-0.555411	39.4603	0
	High	GDLGIEIPAEK	3	4	3	F7FI39;F7F0E8;G7P916		0	0	0.02085	2.76098	2	1141.61	0.0277243	41.721	0
	High	VNFAMNVGK	3	2	2	F7F0E8;G7P916		0	0	0.02897	2.4234	2	979.503	-0.16956	35.1465	0
	High	GSGTAEVELK	2	2	2	F7F0E8;G7P916		0	0.001	0.08488	3.00962	2	990.509	-1.20191	22.0148	0
	High	EAEAAIYHLQLFEELR	2	1	1	F7F0E8		0	0.001	0.07239	2.15311	3	1931.98	-0.848372	58.731	0
	High	GDYPLEAVR	1	2	2	F7F0E8;G7P916		0	0.002	0.09635	2.37279	2	1019.52	-0.367736	34.0427	0
	High	TATESFASDPILYRPVAVALDTK	1	2	2	F7F0E8;G7P916		0	0.003	0.1424	2.10033	3	2465.3	1.8281	57.105	0
	High	SGMNVAR	2	2	2	F7F0E8;G7P916		0	0.004	0.1689	2.09348	2	734.361	-0.408133	13.8786	0
F7H8A7	Uncharacterized protein (Fragment) OS=Macaca mulatta GN=LOC715723 PE=2 SV=1 - [F7H8A7_MACMU]	5.68701	4.55	2	2	2	2	505	57.2918	6.99072
	A2	Sequence	# PSMs	# Proteins	# Protein Groups	Protein Group Accessions	Modifications	ΔCn	q-Value	PEP	XCorr	Charge	MH+ [Da]	ΔM [ppm]	RT [min]	# Missed Cleavages
	High	IPYPGMSNPEVIR	1	2	1	F7H8A7		0	0	0.05121	3.0645	2	1472.76	2.20945	43.5906	0
	High	IIEDNEYTAR	1	2	1	F7H8A7		0	0	0.02928	2.62251	2	1223.59	2.75764	26.5466	0
F7HDX5	Uncharacterized protein (Fragment) OS=Macaca mulatta GN=GALM PE=2 SV=1 - [F7HDX5_MACMU]	5.79096	14.5	3	2	2	2	200	21.6232	8.42627
	A2	Sequence	# PSMs	# Proteins	# Protein Groups	Protein Group Accessions	Modifications	ΔCn	q-Value	PEP	XCorr	Charge	MH+ [Da]	ΔM [ppm]	RT [min]	# Missed Cleavages
	High	ISPDGEEGYPGELK	1	3	1	F7HDX5		0	0	0.02622	2.92504	2	1490.7	-0.508747	34.9303	0
	High	AAFGELPSGGGTVEK	1	3	1	F7HDX5		0	0	0.007823	2.86592	2	1419.71	0.224194	36.3654	0
F6XXH0	Uncharacterized protein (Fragment) OS=Macaca mulatta GN=CYB5R3 PE=2 SV=1 - [F6XXH0_MACMU]	4.84	11.76	3	2	2	2	255	28.5925	6.93213
	A2	Sequence	# PSMs	# Proteins	# Protein Groups	Protein Group Accessions	Modifications	ΔCn	q-Value	PEP	XCorr	Charge	MH+ [Da]	ΔM [ppm]	RT [min]	# Missed Cleavages
	High	APEAWDYSQGFVNEEMIR	1	3	1	F6XXH0		0	0	0.0007873	4.84	2	2141.96	-1.26167	57.3451	0
	High	DILLRPELEELR	1	3	1	F6XXH0		0	0.003	0.1476	1.66072	3	1495.85	0.315222	50.829	0
F6UDV1	Aspartate aminotransferase OS=Macaca mulatta GN=GOT2 PE=3 SV=1 - [F6UDV1_MACMU]	5.08362	6.05	1	2	2	2	430	47.4092	9.01221
	A2	Sequence	# PSMs	# Proteins	# Protein Groups	Protein Group Accessions	Modifications	ΔCn	q-Value	PEP	XCorr	Charge	MH+ [Da]	ΔM [ppm]	RT [min]	# Missed Cleavages
	High	FVTVQTISGTGALR	1	1	1	F6UDV1		0	0	0.009527	2.88166	2	1449.81	1.35169	44.5132	0
	High	IAAAILNTPDLR	1	1	1	F6UDV1		0	0	0.05556	2.20196	2	1267.74	-0.534533	45.2087	0
F7HGY2	Uncharacterized protein OS=Macaca mulatta GN=KRT5 PE=3 SV=1 - [F7HGY2_MACMU]	31.4131	16.19	1	2	10	15	593	62.5671	7.73779
	A2	Sequence	# PSMs	# Proteins	# Protein Groups	Protein Group Accessions	Modifications	ΔCn	q-Value	PEP	XCorr	Charge	MH+ [Da]	ΔM [ppm]	RT [min]	# Missed Cleavages
	High	NLDLDSIIAEVK	2	3	2	F7E526;F7HGY2		0	0	0.03735	3.59734	2	1329.73	0.390154	62.5823	0
	High	LALDVEIATYR	1	4	3	F7AEK9;F7E526;F7HGY2		0	0	0.0231	2.56726	2	1263.7	0.871151	51.2661	0
	High	QNLEPLFEQYINNLR	2	3	2	F7E526;F7HGY2		0	0	0.002701	2.36798	2	1890.97	-0.0796291	67.1221	0
	High	AQYEEIANR	2	2	2	F6U9A3;F7HGY2		0	0	0.05793	1.99027	2	1093.53	-0.364173	24.3246	0
	High	TEAESWYQTK	1	1	1	F7HGY2		0	0.001	0.06631	2.7962	2	1242.56	-0.960677	30.5254	0
	High	WTLLQEQGTK	1	3	2	F7E526;F7HGY2		0	0.002	0.12	2.41693	2	1203.64	1.13813	39.7822	0
	High	YEDEINK	3	6	5	F7B786;F6U9A3;F7AEK9;F7E526;F7HGY2		0	0.002	0.114	2.0966	2	910.415	0.121414	15.8614	0
	High	HEISEMNR	1	1	1	F7HGY2		0	0.003	0.1536	1.77878	2	1015.46	-0.629899	14.1588	0
	High	FLEQQNK	1	6	5	F6U9A3;F7BW95;F7E526;F7HGY2;G7PEG3		0	0.004	0.1674	2.39231	2	906.468	-0.120499	17.9189	0
	High	FASFIDK	1	6	5	F6U9A3;F7AEK9;F7BW95;F7E526;F7HGY2		0	0.007	0.2024	1.59004	2	827.43	0.412174	35.2296	0
F6WPN0	Uncharacterized protein OS=Macaca mulatta PE=2 SV=1 - [F6WPN0_MACMU]	56.3807	23.64	1	2	7	23	313	35.8678	4.65283
	A2	Sequence	# PSMs	# Proteins	# Protein Groups	Protein Group Accessions	Modifications	ΔCn	q-Value	PEP	XCorr	Charge	MH+ [Da]	ΔM [ppm]	RT [min]	# Missed Cleavages
	High	TLTIVDTGIGMTK	4	3	3	F7GST0;F6WPN0;F7FX93		0	0	0.003747	3.73776	2	1349.73	-0.185793	46.5248	0
	High	TLTIVDTGIGmTK	2	3	3	F7GST0;F6WPN0;F7FX93	M11(Oxidation)	0	0	0.003891	3.25408	2	1365.73	0.0538073	41.4661	0
	High	ADLINNLGTIAK	3	3	3	F7GST0;F6WPN0;F7FX93		0	0	0.0406	2.8934	2	1242.71	0.849056	46.1285	0
	High	EDQTEYLEER	3	2	2	F7GST0;F6WPN0		0	0	0.02853	2.35309	2	1311.57	-0.0682255	28.3854	0
	High	YIDQEELNK	2	2	2	F7GST0;F6WPN0		0	0.001	0.07722	1.96103	2	1151.56	-0.337442	26.3968	0
	High	YESLTDPSK	3	2	2	F7GST0;F6WPN0		0	0.002	0.122	2.24777	2	1039.49	-0.774895	24.4788	0
	High	TDTGEPMGR	3	1	1	F6WPN0		0	0.002	0.1011	2.18377	2	963.42	0.010633	14.3944	0
	High	ELISNSSDALDK	3	1	1	F6WPN0		0	0.003	0.1357	2.51696	2	1291.64	-0.503865	31.5646	0
F6S0Y8	Uncharacterized protein (Fragment) OS=Macaca mulatta PE=4 SV=1 - [F6S0Y8_MACMU]	4.12616	7.73	3	2	2	2	233	26.6249	10.3452
	A2	Sequence	# PSMs	# Proteins	# Protein Groups	Protein Group Accessions	Modifications	ΔCn	q-Value	PEP	XCorr	Charge	MH+ [Da]	ΔM [ppm]	RT [min]	# Missed Cleavages
	High	YEITEQR	1	3	1	F6S0Y8		0	0.006	0.189	1.72859	2	938.457	-0.390258	22.7134	0
	High	HQEGEIFDTEK	1	3	1	F6S0Y8		0	0.008	0.2219	2.39757	2	1332.61	1.49997	25.1794	0
F6YL92	Uncharacterized protein OS=Macaca mulatta GN=LOC705621 PE=4 SV=1 - [F6YL92_MACMU]	3.89058	13.94	2	2	2	2	165	18.7586	9.53955
	A2	Sequence	# PSMs	# Proteins	# Protein Groups	Protein Group Accessions	Modifications	ΔCn	q-Value	PEP	XCorr	Charge	MH+ [Da]	ΔM [ppm]	RT [min]	# Missed Cleavages
	High	AEAGAGSATEFQFR	1	2	1	F6YL92		0	0	0.03707	2.07493	2	1441.67	-0.00652325	36.5683	0
	High	IAIYELLFK	1	2	1	F6YL92		0	0.006	0.182	1.81565	2	1109.66	1.33699	65.6233	0
F6XZ00	Uncharacterized protein (Fragment) OS=Macaca mulatta PE=2 SV=1 - [F6XZ00_MACMU]	5.50512	1.87	6	2	2	2	1393	160.166	6.1001
	A2	Sequence	# PSMs	# Proteins	# Protein Groups	Protein Group Accessions	Modifications	ΔCn	q-Value	PEP	XCorr	Charge	MH+ [Da]	ΔM [ppm]	RT [min]	# Missed Cleavages
	High	IETQNQLLGIADR	1	6	1	F6XZ00		0	0	0.002187	3.36578	2	1470.79	0.687083	43.218	0
	High	DVILDDLSLTGEK	1	6	1	F6XZ00		0	0	0.02236	2.13934	2	1417.74	0.410568	56.0714	0
F6XZH8	Uncharacterized protein OS=Macaca mulatta GN=CCT7 PE=2 SV=1 - [F6XZH8_MACMU]	5.05173	5.19	3	2	2	2	501	54.7334	7.63525
	A2	Sequence	# PSMs	# Proteins	# Protein Groups	Protein Group Accessions	Modifications	ΔCn	q-Value	PEP	XCorr	Charge	MH+ [Da]	ΔM [ppm]	RT [min]	# Missed Cleavages
	High	GGAEQFmEETER	1	3	1	F6XZH8	M7(Oxidation)	0	0	0.04056	2.5407	2	1399.58	-0.262321	25.6112	0
	High	LPIGDVATQYFADR	1	3	1	F6XZH8		0	0	0.05176	2.51102	2	1565.8	1.66574	54.3056	0
F7HT23	40S ribosomal protein S6 OS=Macaca mulatta GN=LOC722608 PE=2 SV=1 - [F7HT23_MACMU]	20.9398	12.39	3	2	2	6	218	24.953	11.1362
	A2	Sequence	# PSMs	# Proteins	# Protein Groups	Protein Group Accessions	Modifications	ΔCn	q-Value	PEP	XCorr	Charge	MH+ [Da]	ΔM [ppm]	RT [min]	# Missed Cleavages
	High	mATEVAADALGEEWK	3	3	1	F7HT23	M1(Oxidation)	0	0	0.0009974	4.46046	2	1636.75	-0.552226	45.7682	0
	High	MATEVAADALGEEWK	2	3	1	F7HT23		0	0	0.004326	4.12836	2	1620.76	1.04986	49.5555	0
	High	DIPGLTDTTVPR	1	3	1	F7HT23		0	0.009	0.2365	2.38348	2	1284.68	-0.744859	43.4801	0
F7FJ95	Uncharacterized protein OS=Macaca mulatta GN=ARHGDIB PE=2 SV=1 - [F7FJ95_MACMU]	7.67449	15.56	2	2	2	3	135	15.1809	5.64307
	A2	Sequence	# PSMs	# Proteins	# Protein Groups	Protein Group Accessions	Modifications	ΔCn	q-Value	PEP	XCorr	Charge	MH+ [Da]	ΔM [ppm]	RT [min]	# Missed Cleavages
	High	TLLGDGPVVTDPK	1	2	1	F7FJ95		0	0	0.03278	3.05797	2	1311.72	0.0704959	39.2235	0
	High	APNVVVTR	2	2	1	F7FJ95		0	0.001	0.07019	2.321	2	855.504	-0.397666	21.7247	0
F7HE84	Uncharacterized protein (Fragment) OS=Macaca mulatta GN=ATP1A1 PE=2 SV=1 - [F7HE84_MACMU]	25.1493	4.14	3	2	2	8	676	73.7635	6.02393
	A2	Sequence	# PSMs	# Proteins	# Protein Groups	Protein Group Accessions	Modifications	ΔCn	q-Value	PEP	XCorr	Charge	MH+ [Da]	ΔM [ppm]	RT [min]	# Missed Cleavages
	High	SPDFTNENPLETR	5	3	1	F7HE84		0	0	0.01486	3.80731	2	1519.7	0.433788	40.9524	0
	High	VDNSSLTGESEPQTR	3	3	1	F7HE84		0	0	0.009641	3.11323	2	1619.75	-0.917502	24.5684	0
F7H1D0	Uncharacterized protein OS=Macaca mulatta GN=DARS PE=3 SV=1 - [F7H1D0_MACMU]	8.82464	5.99	2	2	2	4	501	57.2621	6.49365
	A2	Sequence	# PSMs	# Proteins	# Protein Groups	Protein Group Accessions	Modifications	ΔCn	q-Value	PEP	XCorr	Charge	MH+ [Da]	ΔM [ppm]	RT [min]	# Missed Cleavages
	High	LPLQLDDAVRPEAEGEEEGR	3	2	1	F7H1D0		0	0	0.00859	2.43646	3	2223.09	0.434801	42.7286	0
	High	GEEILSGAQR	1	2	1	F7H1D0		0	0.001	0.06115	2.11812	2	1059.54	-0.648745	25.9334	0
F7HNZ6	Uncharacterized protein OS=Macaca mulatta GN=HSPA12B PE=2 SV=1 - [F7HNZ6_MACMU]	6.09691	3.64	1	2	2	2	686	75.821	8.6167
	A2	Sequence	# PSMs	# Proteins	# Protein Groups	Protein Group Accessions	Modifications	ΔCn	q-Value	PEP	XCorr	Charge	MH+ [Da]	ΔM [ppm]	RT [min]	# Missed Cleavages
	High	VTAVDVSTNR	1	1	1	F7HNZ6		0	0	0.0171	3.28754	2	1061.56	-0.0866853	22.9346	0
	High	FVAAEQSVALGEEVR	1	1	1	F7HNZ6		0	0	0.000635	2.80937	2	1604.83	-0.0902977	41.9703	0
F6YC80	Uncharacterized protein OS=Macaca mulatta GN=STT3A PE=2 SV=1 - [F6YC80_MACMU]	5.55837	7.46	2	2	2	2	402	45.892	6.87354
	A2	Sequence	# PSMs	# Proteins	# Protein Groups	Protein Group Accessions	Modifications	ΔCn	q-Value	PEP	XCorr	Charge	MH+ [Da]	ΔM [ppm]	RT [min]	# Missed Cleavages
	High	DFELDVLEEAYTTEHWLVR	1	2	1	F6YC80		0	0	0.01863	2.95345	3	2365.14	0.971097	76.7921	0
	High	VGQAmASTEEK	1	2	1	F6YC80	M5(Oxidation)	0	0.002	0.1249	2.60492	2	1166.54	-0.655378	11.9277	0
F7EM74	Uncharacterized protein OS=Macaca mulatta GN=LOC717494 PE=4 SV=1 - [F7EM74_MACMU]	15.7648	10.4	6	2	2	6	250	27.6494	4.67822
	A2	Sequence	# PSMs	# Proteins	# Protein Groups	Protein Group Accessions	Modifications	ΔCn	q-Value	PEP	XCorr	Charge	MH+ [Da]	ΔM [ppm]	RT [min]	# Missed Cleavages
	High	MIAGQVLDINLAAEPK	4	6	1	F7EM74		0	0	0.0007796	3.52684	2	1682.91	0.174276	54.0851	0
	High	mIAGQVLDINLAAEPK	1	6	1	F7EM74	M1(Oxidation)	0	0	0.005867	3.33381	2	1698.91	0.794609	50.7803	0
	High	VDSLLENLEK	1	6	1	F7EM74		0	0	0.05486	2.39794	2	1159.62	-0.543846	46.2619	0
F6PTB1	Uncharacterized protein OS=Macaca mulatta GN=EEF1D PE=3 SV=1 - [F6PTB1_MACMU]	2.65735	9.34	4	2	2	2	257	28.6123	4.83057
	A2	Sequence	# PSMs	# Proteins	# Protein Groups	Protein Group Accessions	Modifications	ΔCn	q-Value	PEP	XCorr	Charge	MH+ [Da]	ΔM [ppm]	RT [min]	# Missed Cleavages
	High	IASLEVENQSLR	1	4	1	F6PTB1		0	0	0.007142	2.65735	2	1358.73	0.43691	36.6891	0
	High	GVVQELQQAISK	1	4	1	F6PTB1		0	0.001	0.09372	0.920689	2	1299.73	0.360961	51.2946	0
F7GNG8	Uncharacterized protein OS=Macaca mulatta GN=RPL4 PE=2 SV=1 - [F7GNG8_MACMU]	9.65456	7.51	3	2	2	4	333	37.6242	10.9751
	A2	Sequence	# PSMs	# Proteins	# Protein Groups	Protein Group Accessions	Modifications	ΔCn	q-Value	PEP	XCorr	Charge	MH+ [Da]	ΔM [ppm]	RT [min]	# Missed Cleavages
	High	AAAAAAALEAK	2	3	1	F7GNG8		0	0	0.02231	2.7734	2	957.536	-0.909878	22.9142	0
	High	IEEVPELPLVVEDK	2	3	1	F7GNG8		0	0.001	0.08333	2.00059	2	1608.87	-0.123625	55.3228	0
F6R0Z9	Uncharacterized protein OS=Macaca mulatta GN=HNRNPU PE=2 SV=1 - [F6R0Z9_MACMU]	29.8999	11.25	2	2	2	8	329	37.1107	7.97217
	A2	Sequence	# PSMs	# Proteins	# Protein Groups	Protein Group Accessions	Modifications	ΔCn	q-Value	PEP	XCorr	Charge	MH+ [Da]	ΔM [ppm]	RT [min]	# Missed Cleavages
	High	NFILDQTNVSAAAQR	4	2	1	F6R0Z9		0	0	0.001527	4.18126	2	1647.85	0.244691	43.5557	0
	High	EKPYFPIPEEYTFIQNVPLEDR	4	2	1	F6R0Z9		0	0	0.006889	4.05514	3	2724.36	1.91336	62.6023	0
G7NYM2	Putative uncharacterized protein OS=Macaca fascicularis GN=EGM_10808 PE=4 SV=1 - [G7NYM2_MACFA]	9.8495	11.45	1	2	2	3	358	40.4886	6.17627
	A2	Sequence	# PSMs	# Proteins	# Protein Groups	Protein Group Accessions	Modifications	ΔCn	q-Value	PEP	XCorr	Charge	MH+ [Da]	ΔM [ppm]	RT [min]	# Missed Cleavages
	High	FQDLGAAYEVLSDSEK	2	1	1	G7NYM2		0	0	0.004052	3.33713	2	1771.83	-2.62519	54.3016	0
	High	GSDIIVDLEVTLEEVYAGNFVEVVR	1	1	1	G7NYM2		0	0.005	0.1777	3.34836	3	2765.43	0.519331	95.0476	0
G7P1I1	Putative uncharacterized protein OS=Macaca fascicularis GN=EGM_13059 PE=4 SV=1 - [G7P1I1_MACFA]	15.7433	5.7	3	2	2	4	561	60.4655	6.32861
	A2	Sequence	# PSMs	# Proteins	# Protein Groups	Protein Group Accessions	Modifications	ΔCn	q-Value	PEP	XCorr	Charge	MH+ [Da]	ΔM [ppm]	RT [min]	# Missed Cleavages
	High	VSSIDLEIDSLSSLLDDMTK	3	3	1	G7P1I1		0	0	0.001694	4.48376	2	2181.09	1.6308	83.537	0
	High	GPPASSPAPAPK	1	3	1	G7P1I1		0	0.003	0.1556	2.53648	2	1076.57	-0.809853	16.5292	0
G7PSZ2	Myosin I beta OS=Macaca fascicularis GN=EGM_07224 PE=4 SV=1 - [G7PSZ2_MACFA]	47.4884	9.48	1	2	7	16	1034	118.899	8.52881
	A2	Sequence	# PSMs	# Proteins	# Protein Groups	Protein Group Accessions	Modifications	ΔCn	q-Value	PEP	XCorr	Charge	MH+ [Da]	ΔM [ppm]	RT [min]	# Missed Cleavages
	High	VGVQDFVLLENFTSEAAFIENLR	6	2	2	F7BZA5;G7PSZ2		0	0	0.001117	4.39522	2	2611.34	0.844621	84.2653	0
	High	DQAVMISGESGAGK	1	2	2	F7BZA5;G7PSZ2		0	0	0.02088	3.60289	2	1349.64	-0.811815	27.6283	0
	High	NVLDTSWPTPPPALR	1	2	2	F7BZA5;G7PSZ2		0	0	0.002025	3.16425	2	1663.88	0.578097	54.2278	0
	High	VTmESALTAR	2	2	2	F7BZA5;G7PSZ2	M3(Oxidation)	0	0	0.01375	2.96219	2	1094.55	-0.467399	22.3413	0
	High	LLQSNPVLEAFGNAK	2	1	1	G7PSZ2		0	0	0.02577	2.75499	2	1600.87	2.07197	54.0015	0
	High	VTMESALTAR	1	2	2	F7BZA5;G7PSZ2		0	0	0.03551	2.48564	2	1078.56	0.130464	33.6894	0
	High	TLFATEDALEVR	2	1	1	G7PSZ2		0	0	0.007313	2.47924	2	1364.71	-0.0566386	47.9082	0
	High	YMDVQFDFK	1	2	2	F7BZA5;G7PSZ2		0	0.002	0.1221	1.94266	2	1192.53	-0.530211	49.6986	0
G7PWV9	ER-Golgi intermediate compartment 53 kDa protein OS=Macaca fascicularis GN=EGM_08902 PE=4 SV=1 - [G7PWV9_MACFA]	3.86115	3.73	1	2	2	2	510	57.3078	6.771
	A2	Sequence	# PSMs	# Proteins	# Protein Groups	Protein Group Accessions	Modifications	ΔCn	q-Value	PEP	XCorr	Charge	MH+ [Da]	ΔM [ppm]	RT [min]	# Missed Cleavages
	High	YVSSLTEEISK	1	1	1	G7PWV9		0	0.004	0.1627	2.07124	2	1255.64	-0.204102	35.4893	0
	High	DIDNLVQR	1	1	1	G7PWV9		0	0.009	0.2313	1.78991	2	972.511	0.105528	34.4802	0
G7Q216	Putative uncharacterized protein (Fragment) OS=Macaca fascicularis GN=EGM_19347 PE=4 SV=1 - [G7Q216_MACFA]	278.83	20.79	1	2	35	93	2612	276.959	6.06201
	A2	Sequence	# PSMs	# Proteins	# Protein Groups	Protein Group Accessions	Modifications	ΔCn	q-Value	PEP	XCorr	Charge	MH+ [Da]	ΔM [ppm]	RT [min]	# Missed Cleavages
	High	VTAQGPGLEPSGNIANK	4	1	1	G7Q216		0	0	0.004418	4.98304	2	1652.86	-1.42392	30.9046	0
	High	GAGTGGLGLAVEGPSEAK	4	3	2	F7GCN8;G7Q216		0	0	0.002349	4.69284	2	1570.81	0.353676	37.8839	0
	High	IPEISIQDmTAQVTSPSGK	1	3	2	F7GCN8;G7Q216	M9(Oxidation)	0	0	0.0006266	4.62215	2	2018.01	-0.116176	43.939	0
	High	IPEISIQDMTAQVTSPSGK	1	3	2	F7GCN8;G7Q216		0	0	0.0008414	4.59717	2	2002.01	-1.55952	55.169	0
	High	DAGEGGLSLAIEGPSK	3	3	2	F7GCN8;G7Q216		0	0	0.0005152	4.5475	2	1500.75	-0.274257	44.8795	0
	High	THIQDNHDGTYTVAYVPDVTGR	1	3	2	F7GCN8;G7Q216		0	0	0.008661	4.30878	3	2459.16	0.348784	38.363	0
	High	AFGPGLQGGSAGSPAR	4	3	2	F7GCN8;G7Q216		0	0	0.0007891	4.2817	2	1429.72	0.0630109	30.9507	0
	High	EGPYSISVLYGDEEVPR	6	3	2	F7GCN8;G7Q216		0	0	0.0003939	4.0834	2	1909.92	1.80162	53.2181	0
	High	VANPSGNLTETYVQDR	2	3	2	F7GCN8;G7Q216		0	0	0.000964	3.84003	2	1763.86	-0.166046	36.3549	0
	High	DAGYGGLSLSIEGPSK	2	3	2	F7GCN8;G7Q216		0	0	0.001449	3.80374	2	1550.77	-1.60681	49.1967	0
	High	FNEEHIPDSPFVVPVASPSGDAR	2	3	2	F7GCN8;G7Q216		0	0	0.04406	3.79728	3	2467.18	-1.66291	52.0725	0
	High	YAPSEAGLHEMDIR	3	3	2	F7GCN8;G7Q216		0	0	0.01289	3.77192	2	1588.74	0.837588	36.1638	0
	High	QMQLENVSVALEFLDR	5	7	3	F6YS66;F7GCN8;G7Q216		0	0	0.002056	3.76808	2	1891.95	-3.17302	68.3942	0
	High	EAGAGGLAIAVEGPSK	4	3	2	F7GCN8;G7Q216		0	0	0.001937	3.71693	2	1426.75	-0.442924	38.0306	0
	High	SPFSVAVSPSLDLSK	1	3	2	F7GCN8;G7Q216		0	0	0.04897	3.68527	2	1533.82	-0.0833234	51.8712	0
	High	SAGQGEVLVYVEDPAGHQEEAK	7	3	2	F7GCN8;G7Q216		0	0	0.02823	3.60097	3	2313.1	-0.972367	40.1623	0
	High	VSGQGLHEGHTFEPAEFIIDTR	4	3	2	F7GCN8;G7Q216		0	0	0.007811	3.47349	3	2440.19	-1.66237	47.2321	0
	High	IANLQTDLSDGLR	3	3	2	F7GCN8;G7Q216		0	0	0.005861	3.21289	2	1415.75	0.774359	45.1181	0
	High	LIALLEVLSQK	4	7	3	F6YS66;F7GCN8;G7Q216		0	0	0.01287	3.16445	2	1226.77	0.38733	64.3347	0
	High	FGGEHVPNSPFQVTALAGDQPSVQPPLR	3	3	2	F7GCN8;G7Q216		0	0	0.01433	3.03238	3	2945.49	0.560298	54.4651	0
	High	EATTEFSVDAR	1	3	2	F7GCN8;G7Q216		0	0	0.02865	2.8187	2	1225.57	0.33665	31.1466	0
	High	GTVEPQLEAR	4	3	2	F7GCN8;G7Q216		0	0	0.02965	2.68515	2	1099.57	-0.448567	25.9242	0
	High	LDVQFSGLTK	3	3	2	F7GCN8;G7Q216		0	0	0.04198	2.50015	2	1107.6	-0.295886	43.4	0
	High	LTVSSLQESGLK	4	3	2	F7GCN8;G7Q216		0	0	0.02618	2.48645	2	1261.7	1.17321	38.0799	0
	High	SADFVVEAIGDDVGTLGFSVEGPSQAK	1	3	2	F7GCN8;G7Q216		0	0.001	0.07087	3.74236	3	2695.32	4.42626	70.3392	0
	High	VGSAADIPINISETDLSLLTATVVPPSGR	1	3	2	F7GCN8;G7Q216		0	0.001	0.07864	3.09025	2	2893.55	0.831337	74.934	0
	High	ALTQTGGPHVK	4	3	2	F7GCN8;G7Q216		0	0.001	0.06797	2.98001	2	1108.61	-0.85544	14.5739	0
	High	SPFEVYVDK	1	1	1	G7Q216		0	0.001	0.07647	2.82456	2	1083.54	-0.158038	39.4082	0
	High	YGGDEIPFSPYR	1	3	2	F7GCN8;G7Q216		0	0.002	0.09947	2.51607	2	1400.65	0.412623	47.0808	0
	High	DAPQDFHPDR	2	3	2	F7GCN8;G7Q216		0	0.002	0.1292	2.34206	2	1197.53	-0.826663	22.0175	0
	High	VAQPAITDNK	1	3	2	F7GCN8;G7Q216		0	0.002	0.1175	2.24207	2	1056.57	-0.504092	20.5279	0
	High	AGGPGLER	1	7	3	F6YS66;F7GCN8;G7Q216		0	0.003	0.1409	2.31665	2	756.4	-0.29812	13.9433	0
	High	AEGPGLSR	2	3	2	F7GCN8;G7Q216		0	0.003	0.1486	1.78282	2	786.411	0.0225385	15.9835	0
	High	DVDIIDHHDNTYTVK	1	3	2	F7GCN8;G7Q216		0	0.005	0.1738	1.54971	3	1784.85	0.33275	33.4611	0
	High	AEFTVETR	1	3	2	F7GCN8;G7Q216		0	0.008	0.2207	1.96353	2	952.473	-0.36768	27.4937	0
	High	TGVAVNKPAEFTVDAK	1	3	2	F7GCN8;G7Q216		0	0.009	0.2346	1.81024	3	1646.87	0.00654696	33.2307	0
G7PJR6	C3 and PZP-like alpha-2-macroglobulin domain-containing protein 6 (Fragment) OS=Macaca fascicularis GN=EGM_02954 PE=4 SV=1 - [G7PJR6_MACFA]	8.19237	2.71	1	2	2	3	1476	163.196	6.50732
	A2	Sequence	# PSMs	# Proteins	# Protein Groups	Protein Group Accessions	Modifications	ΔCn	q-Value	PEP	XCorr	Charge	MH+ [Da]	ΔM [ppm]	RT [min]	# Missed Cleavages
	High	VVVQTESGGR	2	1	1	G7PJR6		0	0	0.04228	2.44136	2	1031.55	-0.38416	15.6849	0
	High	GGVEDEVTLSAYVTIALLEIPLPVTHSIVR	1	1	1	G7PJR6		0	0.003	0.1505	3.51568	3	3191.76	-0.0860552	94.3797	0
G7PIL4	Putative uncharacterized protein (Fragment) OS=Macaca fascicularis GN=EGM_03550 PE=4 SV=1 - [G7PIL4_MACFA]	3.47947	9	1	2	2	2	400	44.9032	7.41553
	A2	Sequence	# PSMs	# Proteins	# Protein Groups	Protein Group Accessions	Modifications	ΔCn	q-Value	PEP	XCorr	Charge	MH+ [Da]	ΔM [ppm]	RT [min]	# Missed Cleavages
	High	VSFSYAGLSGDDPDLGPAHMVTVIAR	1	1	1	G7PIL4		0	0	0.03564	3.47947	3	2675.32	1.91617	59.4615	0
	High	FFLSPGLIDK	1	1	1	G7PIL4		0	0.006	0.181	1.45448	2	1136.63	-0.343247	53.5279	0
G7P8G9	Monocyte differentiation antigen CD14 OS=Macaca fascicularis GN=EGM_15461 PE=3 SV=1 - [G7P8G9_MACFA]	6.00446	9.97	2	2	2	2	371	39.7316	6.03662
	A2	Sequence	# PSMs	# Proteins	# Protein Groups	Protein Group Accessions	Modifications	ΔCn	q-Value	PEP	XCorr	Charge	MH+ [Da]	ΔM [ppm]	RT [min]	# Missed Cleavages
	High	AFPALTSLDLSDNPGLGER	1	2	1	G7P8G9		0	0	0.0002336	3.91646	2	1973	2.00767	59.3005	0
	High	LTVGAAQVPAQLLVGALR	1	2	1	G7P8G9		0	0	0.005993	2.088	2	1777.07	-0.0831502	62.6916	0
G8F4L4	Putative uncharacterized protein (Fragment) OS=Macaca fascicularis GN=EGM_20472 PE=4 SV=1 - [G8F4L4_MACFA]	4.53868	22.58	2	2	2	2	124	14.3516	9.18799
	A2	Sequence	# PSMs	# Proteins	# Protein Groups	Protein Group Accessions	Modifications	ΔCn	q-Value	PEP	XCorr	Charge	MH+ [Da]	ΔM [ppm]	RT [min]	# Missed Cleavages
	High	YFQINQDEEEEEDED	1	2	1	G8F4L4		0	0.002	0.1206	2.59115	2	1931.73	0.547421	43.2166	0
	High	AGNLGGGVVTIER	1	2	1	G8F4L4		0	0.002	0.1013	1.94753	2	1242.68	-0.433154	35.4711	0
G7PII6	ATP synthase subunit beta OS=Macaca fascicularis GN=EGM_03394 PE=3 SV=1 - [G7PII6_MACFA]	179.607	34.78	1	2	13	55	529	56.2826	5.5542
	A2	Sequence	# PSMs	# Proteins	# Protein Groups	Protein Group Accessions	Modifications	ΔCn	q-Value	PEP	XCorr	Charge	MH+ [Da]	ΔM [ppm]	RT [min]	# Missed Cleavages
	High	SLQDIIAILGMDELSEEDK	6	1	1	G7PII6		0	0	0.00115	5.30869	2	2119.05	1.6336	79.2678	0
	High	DQEGQDVLLFIDNIFR	10	2	2	F6SIE0;G7PII6		0	0	0.0003271	4.64213	2	1921.97	0.312572	85.6372	0
	High	IPSAVGYQPTLATDMGTMQER	8	2	2	F6SIE0;G7PII6		0	0	0.002047	4.54945	2	2266.09	2.2337	50.3869	0
	High	IPSAVGYQPTLATDMGTmQER	4	2	2	F6SIE0;G7PII6	M18(Oxidation)	0	0	0.004928	3.93174	3	2282.07	-2.29946	45.8675	0
	High	IMNVIGEPIDER	3	2	2	F6SIE0;G7PII6		0	0	0.02068	3.54069	2	1385.71	-0.273742	43.5077	0
	High	AIAELGIYPAVDPLDSTSR	5	2	2	F6SIE0;G7PII6		0	0	0.003861	3.53783	2	1988.03	-0.109911	59.1509	0
	High	FTQAGSEVSALLGR	4	2	2	F6SIE0;G7PII6		0	0	0.004772	3.48432	2	1435.75	-0.0609096	48.4382	0
	High	ImNVIGEPIDER	1	2	2	F6SIE0;G7PII6	M2(Oxidation)	0	0	0.02069	3.44337	2	1401.7	0.0478003	37.5012	0
	High	IPSAVGYQPTLATDmGTmQER	1	2	2	F6SIE0;G7PII6	M15(Oxidation); M18(Oxidation)	0	0	0.001492	3.43866	3	2298.07	-1.1331	40.9261	0
	High	TVLIMELINNVAK	3	2	2	F6SIE0;G7PII6		0	0	0.009546	3.27415	2	1457.84	-0.281446	68.6483	0
	High	ImDPNIVGSEHYDVAR	1	2	2	F6SIE0;G7PII6	M2(Oxidation)	0	0	0.007479	2.64054	3	1831.86	-0.229008	35.7888	0
	High	VALTGLTVAEYFR	1	2	2	F6SIE0;G7PII6		0	0	0.005068	2.62844	2	1439.79	0.680309	59.646	0
	High	SLQDIIAILGMDELSEEDKLTVSR	2	1	1	G7PII6		0	0	0.02283	2.57021	3	2675.38	1.14938	76.3791	1
	High	IMDPNIVGSEHYDVAR	2	2	2	F6SIE0;G7PII6		0	0	0.02683	2.4177	2	1815.87	2.25316	38.8634	0
	High	VALVYGQMNEPPGAR	1	2	2	F6SIE0;G7PII6		0	0.001	0.0695	2.54538	2	1601.81	-0.335357	40.0702	0
	High	IPVGPETLGR	2	2	2	F6SIE0;G7PII6		0	0.003	0.136	2.64964	2	1038.59	-0.230659	34.758	0
	High	IGLFGGAGVGK	1	2	2	F6SIE0;G7PII6		0	0.006	0.1833	2.30238	2	975.563	0.543727	41.9425	0
G7P916	Pyruvate kinase OS=Macaca fascicularis GN=EGM_16105 PE=3 SV=1 - [G7P916_MACFA]	115.791	32.08	1	2	14	42	533	58.0999	7.6499
	A2	Sequence	# PSMs	# Proteins	# Protein Groups	Protein Group Accessions	Modifications	ΔCn	q-Value	PEP	XCorr	Charge	MH+ [Da]	ΔM [ppm]	RT [min]	# Missed Cleavages
	High	FDEILEASDGIMVAR	3	1	1	G7P916		0	0	0.000771	4.62165	2	1665.82	0.661867	53.7265	0
	High	FGVEQDVDmVFASFIR	1	2	2	F7F0E8;G7P916	M9(Oxidation)	0	0	0.02064	3.70121	3	1875.89	-1.09496	74.7333	0
	High	DPVQEAWAEDVDLR	3	2	2	F7F0E8;G7P916		0	0	0.01313	3.39945	2	1642.77	-0.0936335	53.7837	0
	High	IYVDDGLISLQVK	3	2	2	F7F0E8;G7P916		0	0	0.003014	3.31177	2	1462.82	1.92058	55.0198	0
	High	GVNLPGAAVDLPAVSEK	5	2	2	F7F0E8;G7P916		0	0	0.0005046	3.30886	2	1636.89	-0.081155	49.1844	0
	High	AADVHEVR	4	2	2	F7F0E8;G7P916		0	0	0.04077	3.18343	2	896.458	-0.0888807	12.1662	0
	High	FGVEQDVDMVFASFIR	4	2	2	F7F0E8;G7P916		0	0	0.02808	3.04793	3	1859.9	-1.8366	78.5223	0
	High	LDIDSPPITAR	4	2	2	F7F0E8;G7P916		0	0	0.03615	2.90194	2	1197.65	-0.555411	39.4603	0
	High	FDEILEASDGImVAR	1	1	1	G7P916	M12(Oxidation)	0	0	0.002714	2.89339	2	1681.81	-0.167782	49.4171	0
	High	GDLGIEIPAEK	3	4	3	F7FI39;F7F0E8;G7P916		0	0	0.02085	2.76098	2	1141.61	0.0277243	41.721	0
	High	VNFAMNVGK	3	2	2	F7F0E8;G7P916		0	0	0.02897	2.4234	2	979.503	-0.16956	35.1465	0
	High	GSGTAEVELK	2	2	2	F7F0E8;G7P916		0	0.001	0.08488	3.00962	2	990.509	-1.20191	22.0148	0
	High	IENHEGVR	2	1	1	G7P916		0	0.001	0.09225	2.51626	2	953.48	0.39009	11.61	0
	High	GDYPLEAVR	1	2	2	F7F0E8;G7P916		0	0.002	0.09635	2.37279	2	1019.52	-0.367736	34.0427	0
	High	TATESFASDPILYRPVAVALDTK	1	2	2	F7F0E8;G7P916		0	0.003	0.1424	2.10033	3	2465.3	1.8281	57.105	0
	High	SGMNVAR	2	2	2	F7F0E8;G7P916		0	0.004	0.1689	2.09348	2	734.361	-0.408133	13.8786	0
G8F2R2	Putative uncharacterized protein OS=Macaca fascicularis GN=EGM_19529 PE=3 SV=1 - [G8F2R2_MACFA]	14.6528	5.54	2	2	2	5	451	49.8882	8.27979
	A2	Sequence	# PSMs	# Proteins	# Protein Groups	Protein Group Accessions	Modifications	ΔCn	q-Value	PEP	XCorr	Charge	MH+ [Da]	ΔM [ppm]	RT [min]	# Missed Cleavages
	High	TPEELFHPLGADSQV	2	2	1	G8F2R2		0	0	0.007134	4.06972	2	1639.8	1.12331	50.639	0
	High	TFDEIASGFR	3	2	1	G8F2R2		0	0	0.03081	2.69336	2	1142.55	-0.592213	43.9553	0
G7PE42	Aldo-keto reductase family 1 member C1 OS=Macaca fascicularis GN=EGM_17761 PE=4 SV=1 - [G7PE42_MACFA]	5.33577	6.19	1	2	2	2	323	37.0201	7.88428
	A2	Sequence	# PSMs	# Proteins	# Protein Groups	Protein Group Accessions	Modifications	ΔCn	q-Value	PEP	XCorr	Charge	MH+ [Da]	ΔM [ppm]	RT [min]	# Missed Cleavages
	High	VFEFQLTSEDMK	1	1	1	G7PE42		0	0	0.006088	3.43172	2	1473.69	-1.0215	50.7657	0
	High	TPALIALR	1	1	1	G7PE42		0	0.001	0.07361	1.90404	2	854.546	-0.400809	38.7591	0
G7Q351	SH3 domain-binding glutamic acid-rich-like protein OS=Macaca fascicularis GN=EGM_18947 PE=3 SV=1 - [G7Q351_MACFA]	9.45583	20.18	1	2	2	4	114	12.7664	5.24951
	A2	Sequence	# PSMs	# Proteins	# Protein Groups	Protein Group Accessions	Modifications	ΔCn	q-Value	PEP	XCorr	Charge	MH+ [Da]	ΔM [ppm]	RT [min]	# Missed Cleavages
	High	VYIASSSGSTAIK	1	1	1	G7Q351		0	0	0.02034	2.9115	2	1283.68	0.324543	27.6008	0
	High	GDYDAFFEAR	3	1	1	G7Q351		0	0	0.02588	2.4501	2	1190.51	0.160358	47.359	0
G7PFH0	Putative uncharacterized protein OS=Macaca fascicularis GN=EGM_01860 PE=4 SV=1 - [G7PFH0_MACFA]	9.72842	15.28	1	2	2	2	229	24.7805	6.7124
	A2	Sequence	# PSMs	# Proteins	# Protein Groups	Protein Group Accessions	Modifications	ΔCn	q-Value	PEP	XCorr	Charge	MH+ [Da]	ΔM [ppm]	RT [min]	# Missed Cleavages
	High	GLLSDSMTDVPVDTGVAAR	1	1	1	G7PFH0		0	0	0.003002	5.10842	2	1903.94	-0.983009	51.1704	0
	High	TPAIEGLTEAEEEELR	1	1	1	G7PFH0		0	0	0.000319	4.61999	2	1786.87	0.160005	49.7778	0
G7PI08	T-complex protein 1 subunit beta (Fragment) OS=Macaca fascicularis GN=EGM_03486 PE=3 SV=1 - [G7PI08_MACFA]	3.6771	4.49	1	2	2	2	534	57.3211	6.45557
	A2	Sequence	# PSMs	# Proteins	# Protein Groups	Protein Group Accessions	Modifications	ΔCn	q-Value	PEP	XCorr	Charge	MH+ [Da]	ΔM [ppm]	RT [min]	# Missed Cleavages
	High	GATQQILDEAER	1	1	1	G7PI08		0	0	0.02159	1.80895	2	1330.66	0.302518	36.6709	0
	High	aSLSLAPVNIFK	1	1	1	G7PI08	N-Term(Acetyl)	0	0.001	0.06005	1.86815	2	1301.75	-0.312674	69.221	0
G8F5W9	Putative uncharacterized protein (Fragment) OS=Macaca fascicularis GN=EGM_21104 PE=4 SV=1 - [G8F5W9_MACFA]	11.8245	12.9	2	2	2	3	217	23.3088	6.93213
	A2	Sequence	# PSMs	# Proteins	# Protein Groups	Protein Group Accessions	Modifications	ΔCn	q-Value	PEP	XCorr	Charge	MH+ [Da]	ΔM [ppm]	RT [min]	# Missed Cleavages
	High	LDILDTAGQEEFGAmR	1	2	1	G8F5W9	M15(Oxidation)	0	0	0.0008792	4.5669	2	1781.84	-0.0540776	51.2549	0
	High	LNVDEAFEQLVR	1	2	1	G8F5W9		0	0	0.004517	3.74336	2	1432.74	0.986313	60.2095	0
	High	LDILDTAGQEEFGAMR	1	2	1	G8F5W9		0	0	0.0005748	3.51422	2	1765.84	0.936991	56.3656	0
G7NYI0	Putative uncharacterized protein OS=Macaca fascicularis GN=EGM_10763 PE=4 SV=1 - [G7NYI0_MACFA]	5.89747	4.81	2	2	2	2	770	84.2237	6.03662
	A2	Sequence	# PSMs	# Proteins	# Protein Groups	Protein Group Accessions	Modifications	ΔCn	q-Value	PEP	XCorr	Charge	MH+ [Da]	ΔM [ppm]	RT [min]	# Missed Cleavages
	High	TSMGGTQQQFVEGVR	1	2	1	G7NYI0		0	0	0.01458	3.40817	2	1624.78	0.355079	35.3975	0
	High	EAAEAIEAEGATAPLTELLHSR	1	2	1	G7NYI0		0	0	0.01905	2.48931	3	2279.15	-2.5076	56.6019	0
G7PEJ9	Epidermal-type fatty acid-binding protein OS=Macaca fascicularis GN=EGM_18486 PE=3 SV=1 - [G7PEJ9_MACFA]	18.9407	11.46	1	2	2	8	157	17.4507	7.00537
	A2	Sequence	# PSMs	# Proteins	# Protein Groups	Protein Group Accessions	Modifications	ΔCn	q-Value	PEP	XCorr	Charge	MH+ [Da]	ΔM [ppm]	RT [min]	# Missed Cleavages
	High	aTVQQLEGR	4	1	1	G7PEJ9	N-Term(Acetyl)	0	0	0.03588	2.74852	2	1043.55	-0.608904	37.8294	0
	High	FEETTADGR	4	1	1	G7PEJ9		0	0	0.03558	2.58984	2	1025.45	-0.181998	15.4507	0
G7PLD8	Putative uncharacterized protein (Fragment) OS=Macaca fascicularis GN=EGM_04294 PE=4 SV=1 - [G7PLD8_MACFA]	6.8302	7.41	1	2	2	2	729	82.288	5.87158
	A2	Sequence	# PSMs	# Proteins	# Protein Groups	Protein Group Accessions	Modifications	ΔCn	q-Value	PEP	XCorr	Charge	MH+ [Da]	ΔM [ppm]	RT [min]	# Missed Cleavages
	High	DDEAAAVALSSLIHALEDLDMVAIVR	1	1	1	G7PLD8		0	0	2.587e-05	4.60956	3	2737.41	-0.587484	96.5981	0
	High	IQPGSQQADFLDALIVSMDVIQHETIGK	1	1	1	G7PLD8		0	0.002	0.1032	2.22064	3	3053.56	-1.71467	82.8979	0
G7NWD0	Putative uncharacterized protein OS=Macaca fascicularis GN=EGM_01268 PE=4 SV=1 - [G7NWD0_MACFA]	7.98718	2.11	2	2	2	3	1233	139.245	7.59131
	A2	Sequence	# PSMs	# Proteins	# Protein Groups	Protein Group Accessions	Modifications	ΔCn	q-Value	PEP	XCorr	Charge	MH+ [Da]	ΔM [ppm]	RT [min]	# Missed Cleavages
	High	SILLSVPLLVVDNK	2	2	1	G7NWD0		0	0	0.007979	2.92221	2	1509.93	1.51296	66.104	0
	High	NLSPGAVESDVR	1	2	1	G7NWD0		0	0.009	0.2365	2.21	2	1243.63	-0.423307	33.2887	0
G7PTB1	Putative uncharacterized protein OS=Macaca fascicularis GN=EGM_07309 PE=4 SV=1 - [G7PTB1_MACFA]	12.0697	18.78	2	2	2	4	229	26.077	4.62744
	A2	Sequence	# PSMs	# Proteins	# Protein Groups	Protein Group Accessions	Modifications	ΔCn	q-Value	PEP	XCorr	Charge	MH+ [Da]	ΔM [ppm]	RT [min]	# Missed Cleavages
	High	GVDNTFADELVELSTALEHQEYISFLEDLK	3	2	1	G7PTB1		0	0	0.02186	3.78708	3	3425.67	1.00888	88.5336	0
	High	EVSFQSSGESEWK	1	2	1	G7PTB1		0	0	0.05141	1.88209	2	1499.66	-0.47286	36.4553	0
G7PV61	Putative uncharacterized protein (Fragment) OS=Macaca fascicularis GN=EGM_08064 PE=3 SV=1 - [G7PV61_MACFA]	7.26482	3.67	2	2	2	3	599	67.409	8.85107
	A2	Sequence	# PSMs	# Proteins	# Protein Groups	Protein Group Accessions	Modifications	ΔCn	q-Value	PEP	XCorr	Charge	MH+ [Da]	ΔM [ppm]	RT [min]	# Missed Cleavages
	High	MLDMGFEPQIR	1	2	1	G7PV61		0	0	0.03372	2.54137	2	1336.64	-0.311204	49.9783	0
	High	TTYLVLDEADR	2	2	1	G7PV61		0	0.001	0.09213	2.39671	2	1295.65	-0.524043	41.694	0
G7PBA1	Fibrillin-1 (Fragment) OS=Macaca fascicularis GN=EGM_15956 PE=4 SV=1 - [G7PBA1_MACFA]	8.94437	0.63	3	2	2	4	2870	312.023	4.91943
	A2	Sequence	# PSMs	# Proteins	# Protein Groups	Protein Group Accessions	Modifications	ΔCn	q-Value	PEP	XCorr	Charge	MH+ [Da]	ΔM [ppm]	RT [min]	# Missed Cleavages
	High	AGYQSTLTR	3	3	1	G7PBA1		0	0.001	0.0679	2.60034	2	996.511	-0.121939	22.6843	0
	High	GYILQEDGR	1	3	1	G7PBA1		0	0.002	0.1005	1.99919	2	1050.52	0.154917	30.3944	0
G7P5C4	Putative pre-mRNA-splicing factor ATP-dependent RNA helicase DHX15 (Fragment) OS=Macaca fascicularis GN=EGM_14264 PE=4 SV=1 - [G7P5C4_MACFA]	4.74488	3.24	2	2	2	2	771	88.1898	7.2251
	A2	Sequence	# PSMs	# Proteins	# Protein Groups	Protein Group Accessions	Modifications	ΔCn	q-Value	PEP	XCorr	Charge	MH+ [Da]	ΔM [ppm]	RT [min]	# Missed Cleavages
	High	TLATDILMGVLK	1	2	1	G7P5C4		0	0	0.02572	1.95566	2	1274.74	0.692214	69.3228	0
	High	EVDDLGPEVGDIK	1	2	1	G7P5C4		0	0.008	0.2232	2.78922	2	1385.68	-1.01258	41.1262	0
G7NWY7	Putative uncharacterized protein (Fragment) OS=Macaca fascicularis GN=EGM_00737 PE=4 SV=1 - [G7NWY7_MACFA]	5.20944	7.44	2	2	2	2	390	43.0345	8.95361
	A2	Sequence	# PSMs	# Proteins	# Protein Groups	Protein Group Accessions	Modifications	ΔCn	q-Value	PEP	XCorr	Charge	MH+ [Da]	ΔM [ppm]	RT [min]	# Missed Cleavages
	High	SAAQAAAQTNSNAAGK	1	2	1	G7NWY7		0	0.001	0.06399	3.2602	2	1460.71	0.771704	13.0711	0
	High	EAGGGGVGGPGAK	1	2	1	G7NWY7		0	0.003	0.1541	1.94924	2	1013.5	-0.406822	12.5233	0
G7PES6	Arachidonate 5-lipoxygenase OS=Macaca fascicularis GN=EGM_17952 PE=3 SV=1 - [G7PES6_MACFA]	4.61989	3.46	2	2	2	2	665	76.9201	6.58057
	A2	Sequence	# PSMs	# Proteins	# Protein Groups	Protein Group Accessions	Modifications	ΔCn	q-Value	PEP	XCorr	Charge	MH+ [Da]	ΔM [ppm]	RT [min]	# Missed Cleavages
	High	DDGLLVWEAIR	1	2	1	G7PES6		0	0	0.04114	2.38538	2	1286.67	0.187021	62.9408	0
	High	NLEAIVSVIAER	1	2	1	G7PES6		0	0	0.02936	2.2345	2	1313.74	1.44548	60.1463	0
G7PNW0	Cathepsin D OS=Macaca fascicularis GN=EGM_05284 PE=3 SV=1 - [G7PNW0_MACFA]	13.1973	8.68	2	2	2	4	403	44.3659	6.53662
	A2	Sequence	# PSMs	# Proteins	# Protein Groups	Protein Group Accessions	Modifications	ΔCn	q-Value	PEP	XCorr	Charge	MH+ [Da]	ΔM [ppm]	RT [min]	# Missed Cleavages
	High	ISVNNVLPVFDNLMQQK	1	2	1	G7PNW0		0	0	0.00472	4.24602	2	1959.03	-2.42426	66.5619	0
	High	DPTAQPGGELMLGGTDSK	2	2	1	G7PNW0		0	0	0.005022	3.27404	2	1773.83	-0.284425	41.3316	0
	High	DPTAQPGGELmLGGTDSK	1	2	1	G7PNW0	M11(Oxidation)	0	0	0.01567	2.60495	2	1789.83	-0.714537	36.2681	0
F6T928	40S ribosomal protein S16 OS=Macaca mulatta GN=RPS16 PE=2 SV=1 - [F6T928_MACMU]	6.09603	19.18	1	3	3	3	146	16.435	10.2134
	A2	Sequence	# PSMs	# Proteins	# Protein Groups	Protein Group Accessions	Modifications	ΔCn	q-Value	PEP	XCorr	Charge	MH+ [Da]	ΔM [ppm]	RT [min]	# Missed Cleavages
	High	GPLQSVQVFGR	1	1	1	F6T928		0	0	0.03497	2.43911	2	1187.65	-0.879123	44.4949	0
	High	FAGVDIR	1	1	1	F6T928		0	0.006	0.1918	1.97303	2	777.425	-0.797568	34.014	0
	High	LLEPVLLLGK	1	1	1	F6T928		0	0.007	0.2059	1.68389	2	1094.72	-0.102293	57.5369	0
F7B9T3	Ras-related protein Rap-1b OS=Macaca mulatta GN=RAP1B PE=2 SV=1 - [F7B9T3_MACMU]	12.5504	16.3	4	3	3	5	184	20.8116	5.78271
	A2	Sequence	# PSMs	# Proteins	# Protein Groups	Protein Group Accessions	Modifications	ΔCn	q-Value	PEP	XCorr	Charge	MH+ [Da]	ΔM [ppm]	RT [min]	# Missed Cleavages
	High	INVNEIFYDLVR	2	4	1	F7B9T3		0	0	0.002958	3.13381	2	1494.8	0.361652	70.7794	0
	High	YDPTIEDSYR	1	4	1	F7B9T3		0	0.001	0.07523	2.17575	2	1258.56	-0.298883	33.4915	0
	High	EQGQNLAR	2	4	1	F7B9T3		0	0.003	0.1422	2.0075	2	915.464	-0.033101	12.7278	0
P02026	Hemoglobin subunit beta OS=Macaca mulatta GN=HBB PE=1 SV=1 - [HBB_MACMU]	523.647	95.89	1	3	15	149	146	15.9873	7.28369
	A2	Sequence	# PSMs	# Proteins	# Protein Groups	Protein Group Accessions	Modifications	ΔCn	q-Value	PEP	XCorr	Charge	MH+ [Da]	ΔM [ppm]	RT [min]	# Missed Cleavages
	High	FFESFGDLSSPDAVMGNPK	31	2	2	P02026;F7AV81		0	0	1.974e-05	6.07465	3	2044.93	0.856643	58.3047	0
	High	NAVTTLWGKVNVDEVGGEALGR	2	2	2	P02026;F7AV81		0	0	0.0002943	5.79659	2	2285.19	0.411092	55.8746	1
	High	FFESFGDLSSPDAVmGNPK	25	2	2	P02026;F7AV81	M15(Oxidation)	0	0	0.002532	5.32372	2	2060.93	1.16193	53.9941	0
	High	fFESFGDLSSPDAVmGNPK	6	2	2	P02026;F7AV81	N-Term(Acetyl); M15(Oxidation)	0	0	0.0004257	4.9671	2	2102.94	0.294217	70.482	0
	High	fFESFGDLSSPDAVMGNPK	12	2	2	P02026;F7AV81	N-Term(Acetyl)	0	0	0.0004554	4.8802	2	2086.94	-0.619304	75.1324	0
	High	VLGAFSDGLNHLDNLK	5	2	2	P02026;F7AV81		0	0	0.00831	4.64339	2	1712.9	-0.0217503	48.8333	0
	High	VNVDEVGGEALGR	22	2	2	P02026;F7AV81		0	0	0.01208	4.49154	2	1314.66	-0.0447105	37.3259	0
	High	vNVDEVGGEALGR	9	2	2	P02026;F7AV81	N-Term(Acetyl)	0	0	0.001417	4.26253	2	1356.68	-0.00269938	41.9035	0
	High	FFESFGDLSSPDAVMGNPKVK	8	2	2	P02026;F7AV81		0	0	0.01002	3.69791	2	2272.1	2.6578	53.792	1
	High	VVAGVANALAHK	8	2	2	P02026;F7AV81		0	0	0.007744	3.41047	2	1149.67	-0.791589	28.2595	0
	High	GTFAQLSELHCDK	2	2	2	P02026;F7AV81		0	0	0.008874	3.27681	2	1448.68	-0.347966	38.421	0
	High	KVLGAFSDGLNHLDNLK	1	2	2	P02026;F7AV81		0	0	0.002652	3.09981	3	1840.99	-0.623921	44.3219	1
	High	VHLTPEEKNAVTTLWGK	1	1	1	P02026		0	0	0.02123	3.05	3	1923.03	0.455346	42.2484	1
	High	eFTPQVQAAYQK	2	2	2	P02026;F7AV81	N-Term(Acetyl)	0	0	0.01747	2.94449	2	1451.72	-0.14473	42.1878	0
	High	FFESFGDLSSPDAVmGNPKVK	2	2	2	P02026;F7AV81	M15(Oxidation)	0	0	0.02609	2.80703	3	2288.09	0.160905	48.2934	1
	High	LLGNVLVCVLAHHFGK	1	2	2	P02026;F7AV81		0	0	0.04273	2.47998	4	1719.97	-0.338741	60.6559	0
	High	LHVDPENFK	3	2	2	P02026;F7AV81		0	0.001	0.08558	2.77386	3	1098.56	0.596281	29.6032	0
	High	NAVTTLWGK	2	2	2	P02026;F7AV81		0	0.001	0.08124	2.66595	2	989.542	0.297456	39.3188	0
	High	nAVTTLWGKVNVDEVGGEALGR	1	2	2	P02026;F7AV81	N-Term(Acetyl)	0	0.001	0.08244	2.57363	2	2327.21	3.94174	66.5589	1
	High	EFTPQVQAAYQK	4	2	2	P02026;F7AV81		0	0.002	0.1152	3.00224	2	1409.71	-0.534513	33.8969	0
	High	LLLVYPWTQR	1	1	1	P02026		0	0.002	0.1294	1.97059	2	1288.74	0.755619	53.3969	0
	High	VHLTPEEK	1	1	1	P02026		0	0.008	0.2082	2.16925	2	952.51	0.0776832	14.6087	0
Q9TUC5	Pulmonary surfactant-associated protein A OS=Macaca mulatta GN=SFTPA1 PE=2 SV=2 - [SFTPA_MACMU]	13.2271	15.73	1	3	3	4	248	26.0694	4.90674
	A2	Sequence	# PSMs	# Proteins	# Protein Groups	Protein Group Accessions	Modifications	ΔCn	q-Value	PEP	XCorr	Charge	MH+ [Da]	ΔM [ppm]	RT [min]	# Missed Cleavages
	High	SPEENEAIASFVK	1	1	1	Q9TUC5		0	0	0.001819	4.61272	2	1420.7	0.0583794	43.1131	0
	High	YNTYAYVGLTEGPSPGDFR	1	1	1	Q9TUC5		0	0	0.002021	4.41892	2	2106.97	-1.00349	52.7699	0
	High	HQILQTR	2	1	1	Q9TUC5		0	0.002	0.1242	1.88049	2	895.511	-0.0686912	14.0232	0
Q8HXP2	Superoxide dismutase [Mn], mitochondrial OS=Macaca mulatta GN=SOD2 PE=2 SV=2 - [SODM_MACMU]	36.3851	18.18	2	3	3	12	198	22.1953	7.26904
	A2	Sequence	# PSMs	# Proteins	# Protein Groups	Protein Group Accessions	Modifications	ΔCn	q-Value	PEP	XCorr	Charge	MH+ [Da]	ΔM [ppm]	RT [min]	# Missed Cleavages
	High	AIWNVINWENVTER	8	2	1	Q8HXP2		0	0	0.005386	4.00453	2	1743.88	0.433732	62.9493	0
	High	GDVTAQIALQPALK	3	2	1	Q8HXP2		0	0	0.01149	3.02792	2	1424.81	-0.0805412	43.9266	0
	High	GELLEAIK	1	2	1	Q8HXP2		0	0.005	0.1723	1.75257	2	872.509	-0.180794	37.255	0
F7FRK6	Trifunctional enzyme subunit alpha, mitochondrial OS=Macaca mulatta GN=HADHA PE=2 SV=1 - [F7FRK6_MACMU]	10.8961	7.34	1	3	3	5	763	82.9999	9.08545
	A2	Sequence	# PSMs	# Proteins	# Protein Groups	Protein Group Accessions	Modifications	ΔCn	q-Value	PEP	XCorr	Charge	MH+ [Da]	ΔM [ppm]	RT [min]	# Missed Cleavages
	High	TVLGVPEVLLGALPGAGGTQR	3	1	1	F7FRK6		0	0	0.01286	3.54126	3	2005.15	0.744452	67.1167	0
	High	FGGGNPELLTQMVSK	1	1	1	F7FRK6		0	0	0.0255	2.2291	2	1577.8	-0.186022	49.7837	0
	High	ELHSEFTEVMNEIWASDQIR	1	1	1	F7FRK6		0	0.001	0.08884	2.71949	3	2434.14	1.66861	67.9315	0
F7CI83	Rho GTPase-activating protein 1 OS=Macaca mulatta GN=ARHGAP1 PE=2 SV=1 - [F7CI83_MACMU]	6.80357	7.06	1	3	3	3	439	50.4752	6.29053
	A2	Sequence	# PSMs	# Proteins	# Protein Groups	Protein Group Accessions	Modifications	ΔCn	q-Value	PEP	XCorr	Charge	MH+ [Da]	ΔM [ppm]	RT [min]	# Missed Cleavages
	High	LEQLGIPR	1	1	1	F7CI83		0	0.001	0.08933	2.04698	2	925.547	0.0282244	34.5281	0
	High	NPEQEPIPIVLR	1	1	1	F7CI83		0	0.005	0.171	2.37508	2	1404.78	-1.05543	46.8025	0
	High	HQIVEVAGDDK	1	1	1	F7CI83		0	0.008	0.2106	2.38151	2	1210.61	0.561613	20.6777	0
F6XYM2	EH domain-containing protein 1 OS=Macaca mulatta GN=EHD1 PE=2 SV=1 - [F6XYM2_MACMU]	38.146	14.42	2	3	7	14	534	60.5887	6.82959
	A2	Sequence	# PSMs	# Proteins	# Protein Groups	Protein Group Accessions	Modifications	ΔCn	q-Value	PEP	XCorr	Charge	MH+ [Da]	ΔM [ppm]	RT [min]	# Missed Cleavages
	High	GYDFAAVLEWFAER	4	5	2	F6XYM2;F6Y3E4		0	0	0.004636	3.54053	3	1673.8	0.267975	80.7708	0
	High	LDISDEFSEVIK	3	5	2	F6XYM2;F6Y3E4		0	0	0.007638	3.42638	2	1394.71	0.512492	57.867	0
	High	LFEAEEQDLFK	1	2	1	F6XYM2		0	0	0.02636	3.27206	2	1368.66	-2.84004	52.1461	0
	High	MQELLQTQDFSK	1	2	1	F6XYM2		0	0	0.01606	2.68616	2	1467.71	-1.06756	42.2419	0
	High	LLPLEEHYR	1	6	3	F6XYM2;F6Y3E4;G7PY06		0	0	0.05512	2.41591	2	1169.63	0.33358	33.3085	0
	High	mQELLQTQDFSK	1	2	1	F6XYM2	M1(Oxidation)	0	0.001	0.06582	3.60622	2	1483.71	2.70026	38.1815	0
	High	QEESLMPSQVVK	2	2	1	F6XYM2		0	0.001	0.07449	2.47512	2	1374.69	1.15123	35.8427	0
	High	DIQSLPR	1	5	2	F6XYM2;F6Y3E4		0	0.009	0.2283	1.57334	2	828.457	-0.646451	27.7561	0
F7GT13	Tropomyosin beta chain isoform 2 OS=Macaca mulatta GN=TPM2 PE=2 SV=1 - [F7GT13_MACMU]	32.4212	18.66	1	3	5	13	284	32.9696	4.66553
	A2	Sequence	# PSMs	# Proteins	# Protein Groups	Protein Group Accessions	Modifications	ΔCn	q-Value	PEP	XCorr	Charge	MH+ [Da]	ΔM [ppm]	RT [min]	# Missed Cleavages
	High	ATDAEADVASLNR	1	1	1	F7GT13		0	0	0.005467	3.7259	2	1332.64	0.102395	31.562	0
	High	TIDDLEETLASAK	2	1	1	F7GT13		0	0	0.01138	3.65896	2	1405.7	-0.618705	49.0717	0
	High	LVILEGELER	4	1	1	F7GT13		0	0	0.008279	2.9198	2	1170.67	-0.0274532	45.4898	0
	High	IQLVEEELDR	5	6	4	F7GT13;F7GV58;F7GS38;H9H3N9		0	0	0.04257	2.78808	2	1243.65	-1.50583	41.4048	0
	High	LATALQK	1	6	4	F7GT13;F7GV58;F7GS38;H9H3N9		0	0.008	0.2213	1.55725	2	744.462	0.357601	18.1077	0
F6U702	Uncharacterized protein (Fragment) OS=Macaca mulatta GN=LOC716022 PE=2 SV=1 - [F6U702_MACMU]	8.87375	8.44	2	3	3	4	379	39.5849	8.74854
	A2	Sequence	# PSMs	# Proteins	# Protein Groups	Protein Group Accessions	Modifications	ΔCn	q-Value	PEP	XCorr	Charge	MH+ [Da]	ΔM [ppm]	RT [min]	# Missed Cleavages
	High	EEIIEAFVQELR	1	2	1	F6U702		0	0	0.01374	2.52133	2	1475.78	1.47815	68.3114	0
	High	ATVmLYDDGNK	2	2	1	F6U702	M4(Oxidation)	0	0.001	0.08691	1.96286	2	1242.57	0.629658	28.3934	0
	High	VPAQSESVR	1	2	1	F6U702		0	0.009	0.2347	2.52517	2	972.51	-0.522076	13.8097	0
F7GV58	Tropomyosin alpha-1 chain isoform 6 OS=Macaca mulatta GN=TPM1 PE=2 SV=1 - [F7GV58_MACMU]	30.4386	24.49	1	3	6	14	245	28.3405	4.76709
	A2	Sequence	# PSMs	# Proteins	# Protein Groups	Protein Group Accessions	Modifications	ΔCn	q-Value	PEP	XCorr	Charge	MH+ [Da]	ΔM [ppm]	RT [min]	# Missed Cleavages
	High	SLQEQADAAEER	2	1	1	F7GV58		0	0	0.006416	3.74068	2	1346.62	0.0924552	24.2821	0
	High	ETAEADVASLNR	1	1	1	F7GV58		0	0	0.01637	2.94018	2	1275.62	0.191398	30.3818	0
	High	IQLVEEELDR	5	6	4	F7GT13;F7GV58;F7GS38;H9H3N9		0	0	0.04257	2.78808	2	1243.65	-1.50583	41.4048	0
	High	LVIIESDLER	2	1	1	F7GV58		0	0	0.01532	2.59178	2	1186.67	-0.26396	43.0618	0
	High	mEIQEIQLK	1	4	2	F7GS38;F7GV58	M1(Oxidation)	0	0.001	0.08881	2.56465	2	1147.6	-0.714525	35.9522	0
	High	MEIQEIQLK	2	4	2	F7GV58;F7GS38		0	0.001	0.07462	2.21065	2	1131.61	0.28331	41.8198	0
	High	LATALQK	1	6	4	F7GT13;F7GV58;F7GS38;H9H3N9		0	0.008	0.2213	1.55725	2	744.462	0.357601	18.1077	0
F7C2W0	Integrin-linked protein kinase OS=Macaca mulatta GN=ILK PE=2 SV=1 - [F7C2W0_MACMU]	6.75867	9.96	1	3	3	3	452	51.3859	8.07471
	A2	Sequence	# PSMs	# Proteins	# Protein Groups	Protein Group Accessions	Modifications	ΔCn	q-Value	PEP	XCorr	Charge	MH+ [Da]	ΔM [ppm]	RT [min]	# Missed Cleavages
	High	SADMWSFAVLLWELVTR	1	1	1	F7C2W0		0	0	0.004408	3.5114	3	2024.03	0.210962	102.363	0
	High	MYAPAWVAPEALQK	1	1	1	F7C2W0		0	0	0.003198	3.24727	2	1574.8	-0.0805843	51.1461	0
	High	GMAFLHTLEPLIPR	1	1	1	F7C2W0		0	0	0.01947	1.44742	3	1594.88	0.72352	57.8071	0
F7FF43	Proteasome activator complex subunit 2 OS=Macaca mulatta GN=PSME2 PE=2 SV=1 - [F7FF43_MACMU]	12.3663	21.34	2	3	3	4	239	27.3443	5.57959
	A2	Sequence	# PSMs	# Proteins	# Protein Groups	Protein Group Accessions	Modifications	ΔCn	q-Value	PEP	XCorr	Charge	MH+ [Da]	ΔM [ppm]	RT [min]	# Missed Cleavages
	High	QNLFQEAEEFLYR	2	2	1	F7FF43		0	0	0.006023	3.98549	2	1686.82	1.75588	72.2868	0
	High	IIYLNQLLQEDSLNVADLTSLR	1	2	1	F7FF43		0	0	0.03287	2.86291	3	2531.37	-0.685044	75.3352	0
	High	AFYAELYHIISSNLEK	1	2	1	F7FF43		0	0.002	0.1015	2.23064	3	1897.97	0.849427	66.0131	0
F7GP40	Electron transfer flavoprotein subunit alpha, mitochondrial OS=Macaca mulatta GN=ETFA PE=2 SV=1 - [F7GP40_MACMU]	19.4347	17.12	1	3	3	5	333	35.0596	8.38232
	A2	Sequence	# PSMs	# Proteins	# Protein Groups	Protein Group Accessions	Modifications	ΔCn	q-Value	PEP	XCorr	Charge	MH+ [Da]	ΔM [ppm]	RT [min]	# Missed Cleavages
	High	GTSFEAAATSGGTASSEK	3	1	1	F7GP40		0	0	0.005033	4.57746	2	1658.75	0.180088	26.7371	0
	High	DPEAPIFQVADYGIVADLFK	1	1	1	F7GP40		0	0	0.0003547	3.8238	2	2208.13	4.61687	82.8579	0
	High	AAVDAGFVPNDMQVGQTGK	1	1	1	F7GP40		0	0	0.02869	3.49311	2	1904.92	0.812355	43.6571	0
F7H349	60S ribosomal protein L18 OS=Macaca mulatta GN=DBP PE=2 SV=1 - [F7H349_MACMU]	12.1757	19.15	3	3	3	5	188	21.6211	11.7222
	A2	Sequence	# PSMs	# Proteins	# Protein Groups	Protein Group Accessions	Modifications	ΔCn	q-Value	PEP	XCorr	Charge	MH+ [Da]	ΔM [ppm]	RT [min]	# Missed Cleavages
	High	ILTFDQLALDSPK	2	3	1	F7H349		0	0	0.001675	4.26	2	1460.8	0.0950958	55.8252	0
	High	TAVVVGTITDDVR	2	3	1	F7H349		0	0	0.01478	3.14131	2	1345.74	2.6187	40.4461	0
	High	TNRPPLSLSR	1	1	1	F7H349		0	0.009	0.2291	1.30377	3	1140.65	-0.472961	25.7454	0
F6WXC6	Transgelin OS=Macaca mulatta GN=TAGLN PE=2 SV=1 - [F6WXC6_MACMU]	7.00967	16.92	1	3	3	3	201	22.6105	8.83643
	A2	Sequence	# PSMs	# Proteins	# Protein Groups	Protein Group Accessions	Modifications	ΔCn	q-Value	PEP	XCorr	Charge	MH+ [Da]	ΔM [ppm]	RT [min]	# Missed Cleavages
	High	EFTESQLQEGK	1	1	1	F6WXC6		0	0	0.03502	2.7722	2	1295.61	-1.36967	28.1635	0
	High	TLMALGSLAVTK	1	1	1	F6WXC6		0	0.001	0.07498	2.20108	2	1204.7	0.428377	49.6222	0
	High	VPENPPSMVFK	1	1	1	F6WXC6		0	0.004	0.1685	2.03639	2	1244.63	0.00458995	37.8599	0
F6YY71	Retinal dehydrogenase 1 OS=Macaca mulatta GN=ALDH1A1 PE=2 SV=1 - [F6YY71_MACMU]	15.9029	8.38	1	3	3	5	501	54.7659	6.91748
	A2	Sequence	# PSMs	# Proteins	# Protein Groups	Protein Group Accessions	Modifications	ΔCn	q-Value	PEP	XCorr	Charge	MH+ [Da]	ΔM [ppm]	RT [min]	# Missed Cleavages
	High	IFVEESIYDEFVR	3	1	1	F6YY71		0	0	0.006314	4.05969	2	1645.81	-0.693469	61.9706	0
	High	YILGNPLTPGVTQGPQIDK	1	1	1	F6YY71		0	0	0.00111	3.4433	2	2011.09	0.0775049	51.299	0
	High	QAFQIGSPWR	1	1	1	F6YY71		0	0	0.04366	1.97986	2	1189.61	-0.262092	46.1466	0
F6ZIZ9	Guanine nucleotide-binding protein subunit beta-4 OS=Macaca mulatta GN=GNB4 PE=2 SV=1 - [F6ZIZ9_MACMU]	19.2719	9.12	2	3	3	8	340	37.543	5.99854
	A2	Sequence	# PSMs	# Proteins	# Protein Groups	Protein Group Accessions	Modifications	ΔCn	q-Value	PEP	XCorr	Charge	MH+ [Da]	ΔM [ppm]	RT [min]	# Missed Cleavages
	High	AGVLAGHDNR	4	2	1	F6ZIZ9		0	0	0.02727	2.8435	2	1009.52	0.202496	13.2767	0
	High	LLVSASQDGK	1	2	1	F6ZIZ9		0	0	0.01578	2.08916	2	1017.56	-0.00843595	23.6698	0
	High	LIIWDSYTTNK	3	2	1	F6ZIZ9		0	0.003	0.157	2.34943	2	1353.7	-0.217077	48.4843	0
F6T521	T-complex protein 1 subunit alpha OS=Macaca mulatta GN=TCP1 PE=2 SV=1 - [F6T521_MACMU]	18.7847	7.73	1	3	3	6	556	60.2635	6.11279
	A2	Sequence	# PSMs	# Proteins	# Protein Groups	Protein Group Accessions	Modifications	ΔCn	q-Value	PEP	XCorr	Charge	MH+ [Da]	ΔM [ppm]	RT [min]	# Missed Cleavages
	High	YINENLIVNTDELGR	3	1	1	F6T521		0	0	0.005592	3.92554	2	1762.9	0.040289	49.9405	0
	High	EVGDGTTSVVIIAAELLK	2	1	1	F6T521		0	0	0.001999	3.18903	2	1815.01	-0.424127	74.0918	0
	High	EQLAIAEFAR	1	1	1	F6T521		0	0	0.05176	2.48353	2	1147.61	-0.653898	45.7456	0
F7AV81	Hemoglobin beta chain OS=Macaca mulatta GN=HBB PE=2 SV=1 - [F7AV81_MACMU]	648.709	89.8	1	3	15	206	147	16.1043	7.28369
	A2	Sequence	# PSMs	# Proteins	# Protein Groups	Protein Group Accessions	Modifications	ΔCn	q-Value	PEP	XCorr	Charge	MH+ [Da]	ΔM [ppm]	RT [min]	# Missed Cleavages
	High	FFESFGDLSSPDAVMGNPK	31	2	2	P02026;F7AV81		0	0	1.974e-05	6.07465	3	2044.93	0.856643	58.3047	0
	High	NAVTTLWGKVNVDEVGGEALGR	2	2	2	P02026;F7AV81		0	0	0.0002943	5.79659	2	2285.19	0.411092	55.8746	1
	High	FFESFGDLSSPDAVmGNPK	25	2	2	P02026;F7AV81	M15(Oxidation)	0	0	0.002532	5.32372	2	2060.93	1.16193	53.9941	0
	High	fFESFGDLSSPDAVmGNPK	6	2	2	P02026;F7AV81	N-Term(Acetyl); M15(Oxidation)	0	0	0.0004257	4.9671	2	2102.94	0.294217	70.482	0
	High	fFESFGDLSSPDAVMGNPK	12	2	2	P02026;F7AV81	N-Term(Acetyl)	0	0	0.0004554	4.8802	2	2086.94	-0.619304	75.1324	0
	High	VLGAFSDGLNHLDNLK	5	2	2	P02026;F7AV81		0	0	0.00831	4.64339	2	1712.9	-0.0217503	48.8333	0
	High	VNVDEVGGEALGR	22	2	2	P02026;F7AV81		0	0	0.01208	4.49154	2	1314.66	-0.0447105	37.3259	0
	High	vNVDEVGGEALGR	9	2	2	P02026;F7AV81	N-Term(Acetyl)	0	0	0.001417	4.26253	2	1356.68	-0.00269938	41.9035	0
	High	LLVVYPWTQRFFESFGDLSSPDAVMGNPK	5	1	1	F7AV81		0	0	0.009091	4.04483	3	3300.64	0.602789	75.734	1
	High	VNVDEVGGEALGRLLVVYPWTQR	2	1	1	F7AV81		0	0	0.003986	4.02064	3	2570.38	1.20421	67.3952	1
	High	FFESFGDLSSPDAVMGNPKVK	8	2	2	P02026;F7AV81		0	0	0.01002	3.69791	2	2272.1	2.6578	53.792	1
	High	LLVVYPWTQRFFESFGDLSSPDAVmGNPK	4	1	1	F7AV81	M25(Oxidation)	0	0	0.05504	3.53515	3	3316.63	-0.03846	72.971	1
	High	VVAGVANALAHK	8	2	2	P02026;F7AV81		0	0	0.007744	3.41047	2	1149.67	-0.791589	28.2595	0
	High	GTFAQLSELHCDK	2	2	2	P02026;F7AV81		0	0	0.008874	3.27681	2	1448.68	-0.347966	38.421	0
	High	KVLGAFSDGLNHLDNLK	1	2	2	P02026;F7AV81		0	0	0.002652	3.09981	3	1840.99	-0.623921	44.3219	1
	High	LLVVYPWTQR	44	1	1	F7AV81		0	0	0.02767	3.06036	2	1274.73	-0.0783181	54.5077	0
	High	eFTPQVQAAYQK	2	2	2	P02026;F7AV81	N-Term(Acetyl)	0	0	0.01747	2.94449	2	1451.72	-0.14473	42.1878	0
	High	FFESFGDLSSPDAVmGNPKVK	2	2	2	P02026;F7AV81	M15(Oxidation)	0	0	0.02609	2.80703	3	2288.09	0.160905	48.2934	1
	High	LLGNVLVCVLAHHFGK	1	2	2	P02026;F7AV81		0	0	0.04273	2.47998	4	1719.97	-0.338741	60.6559	0
	High	LHVDPENFK	3	2	2	P02026;F7AV81		0	0.001	0.08558	2.77386	3	1098.56	0.596281	29.6032	0
	High	NAVTTLWGK	2	2	2	P02026;F7AV81		0	0.001	0.08124	2.66595	2	989.542	0.297456	39.3188	0
	High	nAVTTLWGKVNVDEVGGEALGR	1	2	2	P02026;F7AV81	N-Term(Acetyl)	0	0.001	0.08244	2.57363	2	2327.21	3.94174	66.5589	1
	High	lLVVYPWTQR	5	1	1	F7AV81	N-Term(Acetyl)	0	0.001	0.08384	1.99525	2	1316.74	-0.126667	72.1049	0
	High	EFTPQVQAAYQK	4	2	2	P02026;F7AV81		0	0.002	0.1152	3.00224	2	1409.71	-0.534513	33.8969	0
F6Q944	Bisphosphoglycerate mutase OS=Macaca mulatta GN=BPGM PE=2 SV=1 - [F6Q944_MACMU]	17.7381	25.87	1	3	3	5	259	29.9955	6.62451
	A2	Sequence	# PSMs	# Proteins	# Protein Groups	Protein Group Accessions	Modifications	ΔCn	q-Value	PEP	XCorr	Charge	MH+ [Da]	ΔM [ppm]	RT [min]	# Missed Cleavages
	High	HLEGISDEDIINITLPTGVPILLELDENLR	3	1	1	F6Q944		0	0	0.001574	4.87068	3	3341.79	0.727408	81.1436	0
	High	SIHTAWLILEELGQEWVPVESSWR	1	1	1	F6Q944		0	0.005	0.172	3.03435	3	2865.46	1.16982	80.7239	0
	High	EQMALNHGEEQVR	1	1	1	F6Q944		0	0.009	0.227	2.32443	3	1540.72	-0.133118	23.2095	0
F6XFG9	14-3-3 protein beta/alpha OS=Macaca mulatta GN=YWHAB PE=2 SV=1 - [F6XFG9_MACMU]	61.6176	34.96	1	3	8	25	246	28.0648	4.83057
	A2	Sequence	# PSMs	# Proteins	# Protein Groups	Protein Group Accessions	Modifications	ΔCn	q-Value	PEP	XCorr	Charge	MH+ [Da]	ΔM [ppm]	RT [min]	# Missed Cleavages
	High	AVTEQGHELSNEER	5	1	1	F6XFG9		0	0	0.002744	4.34914	2	1598.74	0.353507	19.2521	0
	High	TAFDEAIAELDTLNEESYK	2	1	1	F6XFG9		0	0	0.006002	3.15597	2	2159	-1.36074	68.925	0
	High	DSTLIMQLLR	4	4	4	F6XLR8;F7EFF6;F6XFG9;G7PSZ1		0	0	0.0294	2.54171	2	1189.66	0.475196	63.6511	0
	High	YDDMAAAMK	1	2	2	F6XLR8;F6XFG9		0	0	0.03417	2.28977	2	1015.42	0.0793908	28.5708	0
	High	DSTLImQLLR	2	4	4	F6XLR8;F7EFF6;F6XFG9;G7PSZ1	M6(Oxidation)	0	0	0.04832	2.28401	2	1205.66	0.535343	58.7119	0
	High	YLSEVASGDNK	4	1	1	F6XFG9		0	0.001	0.06202	2.91434	2	1182.56	-0.295298	23.2895	0
	High	LAEQAER	3	3	3	F6XLR8;F7EFF6;F6XFG9		0	0.002	0.1035	2.3297	2	816.421	0.0205857	12.353	0
	High	VISSIEQK	1	2	2	F6XLR8;F6XFG9		0	0.002	0.1006	1.95728	2	903.515	0.363997	19.6347	0
	High	NLLSVAYK	3	4	4	F6XLR8;F7EFF6;F6XFG9;G7PSZ1		0	0.006	0.1915	1.77456	2	907.525	-0.0721723	37.8677	0
F7FEN2	Heterogeneous nuclear ribonucleoprotein Q isoform 6 OS=Macaca mulatta GN=SYNCRIP PE=2 SV=1 - [F7FEN2_MACMU]	7.87179	5.87	2	3	3	4	562	62.6173	7.56201
	A2	Sequence	# PSMs	# Proteins	# Protein Groups	Protein Group Accessions	Modifications	ΔCn	q-Value	PEP	XCorr	Charge	MH+ [Da]	ΔM [ppm]	RT [min]	# Missed Cleavages
	High	DLFEDELVPLFEK	1	2	1	F7FEN2		0	0	0.01805	2.24828	2	1593.81	2.6705	72.5577	0
	High	TGYTLDVTTGQR	2	2	1	F7FEN2		0	0.002	0.1023	2.19584	2	1311.65	0.29213	34.4714	0
	High	AGPIWDLR	1	2	1	F7FEN2		0	0.002	0.1083	1.70445	2	927.505	-0.0485489	45.3894	0
F7HA35	Cytoplasmic antiproteinase 3 OS=Macaca mulatta GN=SERPINB9 PE=2 SV=1 - [F7HA35_MACMU]	10.2477	10.11	2	3	3	4	376	42.2141	5.14795
	A2	Sequence	# PSMs	# Proteins	# Protein Groups	Protein Group Accessions	Modifications	ΔCn	q-Value	PEP	XCorr	Charge	MH+ [Da]	ΔM [ppm]	RT [min]	# Missed Cleavages
	High	IEELLPGSSIDAETR	2	2	1	F7HA35		0	0	0.006025	2.86761	2	1629.83	-0.0969173	44.9006	0
	High	LQEDYDMESVLR	1	2	1	F7HA35		0	0	0.01794	2.57943	2	1497.69	-0.188957	46.8293	0
	High	WDEQFDETYTR	1	2	1	F7HA35		0	0	0.0394	2.47801	2	1489.62	-1.86252	41.2328	0
F7GPM1	Ras-related protein Ral-A OS=Macaca mulatta GN=RALA PE=2 SV=1 - [F7GPM1_MACMU]	8.9741	20.87	4	3	3	3	206	23.552	7.10791
	A2	Sequence	# PSMs	# Proteins	# Protein Groups	Protein Group Accessions	Modifications	ΔCn	q-Value	PEP	XCorr	Charge	MH+ [Da]	ΔM [ppm]	RT [min]	# Missed Cleavages
	High	VVLDGEEVQIDILDTAGQEDYAAIR	1	4	1	F7GPM1		0	0	0.01079	4.56236	3	2732.36	-2.09511	66.0822	0
	High	VFFDLMR	1	4	1	F7GPM1		0	0.002	0.1218	2.23428	2	927.476	0.147041	53.1785	0
	High	VIMVGSGGVGK	1	4	1	F7GPM1		0	0.008	0.2144	2.17746	2	1003.56	-0.625985	28.8512	0
F6UHS5	Uncharacterized protein OS=Macaca mulatta PE=2 SV=1 - [F6UHS5_MACMU]	15.2212	18.96	2	3	3	6	269	28.5221	7.41553
	A2	Sequence	# PSMs	# Proteins	# Protein Groups	Protein Group Accessions	Modifications	ΔCn	q-Value	PEP	XCorr	Charge	MH+ [Da]	ΔM [ppm]	RT [min]	# Missed Cleavages
	High	VWTSGQVEEYDLDADDINSR	2	2	1	F6UHS5		0	0	0.0004994	4.79034	2	2312.03	-0.159099	48.8401	0
	High	AVVAEFLATTLFVFISIGSALGFK	2	2	1	F6UHS5		0	0.001	0.08433	2.27309	3	2501.41	1.19979	117.82	0
	High	SSDFTDR	2	2	1	F6UHS5		0	0.003	0.144	1.53729	2	827.353	0.507466	14.5694	0
F7G108	RAB5L OS=Macaca mulatta GN=RAB5C PE=2 SV=1 - [F7G108_MACMU]	25.8357	15.74	1	3	3	9	216	23.4678	8.41162
	A2	Sequence	# PSMs	# Proteins	# Protein Groups	Protein Group Accessions	Modifications	ΔCn	q-Value	PEP	XCorr	Charge	MH+ [Da]	ΔM [ppm]	RT [min]	# Missed Cleavages
	High	GVDLQENNPASR	4	1	1	F7G108		0	0	0.005225	3.33971	2	1299.63	-0.938903	25.8614	0
	High	FEIWDTAGQER	4	1	1	F7G108		0	0	0.01564	2.94937	2	1351.63	-0.479796	45.1246	0
	High	LVLLGESAVGK	1	1	1	F7G108		0	0.008	0.2088	2.2644	2	1085.66	-0.346124	41.8266	0
F7CGS1	60S acidic ribosomal protein P2 OS=Macaca mulatta GN=RPLP2 PE=3 SV=1 - [F7CGS1_MACMU]	23.4635	50.43	1	3	3	7	115	11.6578	4.53857
	A2	Sequence	# PSMs	# Proteins	# Protein Groups	Protein Group Accessions	Modifications	ΔCn	q-Value	PEP	XCorr	Charge	MH+ [Da]	ΔM [ppm]	RT [min]	# Missed Cleavages
	High	LASVPAGGAVAVSAAPGSAAPAAGSAPAAAEEK	4	1	1	F7CGS1		0	0	0.01129	4.52805	3	2774.43	0.616237	40.967	0
	High	NIEDVIAQGIGK	1	1	1	F7CGS1		0	0	0.0169	2.85543	2	1256.69	0.433595	52.0692	0
	High	ILDSVGIEADDDR	2	1	1	F7CGS1		0	0	0.0128	2.85105	2	1417.68	-0.531947	38.1829	0
F7C1V2	Uncharacterized protein OS=Macaca mulatta GN=CAV1 PE=4 SV=1 - [F7C1V2_MACMU]	20.0201	12.54	1	3	3	7	303	33.8137	9.24658
	A2	Sequence	# PSMs	# Proteins	# Protein Groups	Protein Group Accessions	Modifications	ΔCn	q-Value	PEP	XCorr	Charge	MH+ [Da]	ΔM [ppm]	RT [min]	# Missed Cleavages
	High	IDFEDVIAEPEGTHSFDGIWK	4	1	1	F7C1V2		0	0	0.02194	3.336	2	2405.13	1.21185	63.6291	0
	High	AmADELSEK	1	1	1	F7C1V2	M2(Oxidation)	0	0	0.02663	2.88543	2	1009.45	-0.408493	15.0346	0
	High	HLNDDVVK	1	1	1	F7C1V2		0	0.001	0.08666	2.90272	2	939.49	0.678632	15.5479	0
	High	AMADELSEK	1	1	1	F7C1V2		0	0.002	0.111	2.18096	2	993.456	0.118657	24.5675	0
F7ELD6	Elongation factor Tu OS=Macaca mulatta GN=TUFM PE=2 SV=1 - [F7ELD6_MACMU]	10.911	9.23	2	3	3	5	455	49.9153	7.40088
	A2	Sequence	# PSMs	# Proteins	# Protein Groups	Protein Group Accessions	Modifications	ΔCn	q-Value	PEP	XCorr	Charge	MH+ [Da]	ΔM [ppm]	RT [min]	# Missed Cleavages
	High	LLDAVDTYIPVPTR	2	2	1	F7ELD6		0	0	0.003046	1.87871	2	1572.86	0.204525	55.3102	0
	High	ADAVQDSEMVELVELEIR	1	2	1	F7ELD6		0	0.003	0.1332	2.69837	3	2046	-1.28503	67.8773	0
	High	GTVVTGTLER	2	2	1	F7ELD6		0	0.005	0.1733	2.20634	2	1032.57	-0.161148	26.582	0
F7FA61	Prolargin OS=Macaca mulatta GN=PRELP PE=2 SV=1 - [F7FA61_MACMU]	8.64583	10.21	1	3	3	3	382	43.7842	9.53955
	A2	Sequence	# PSMs	# Proteins	# Protein Groups	Protein Group Accessions	Modifications	ΔCn	q-Value	PEP	XCorr	Charge	MH+ [Da]	ΔM [ppm]	RT [min]	# Missed Cleavages
	High	NQLEEVPSALPR	1	1	1	F7FA61		0	0	0.02961	3.28555	2	1352.72	-0.056794	39.6461	0
	High	LENLLLLDLQHNR	1	1	1	F7FA61		0	0	0.006392	3.08836	3	1590.9	0.456037	51.7995	0
	High	VPTAIHQLYLDSNK	1	1	1	F7FA61		0	0	0.01327	2.27192	3	1598.85	0.0773386	37.361	0
F7EW08	Cytosolic non-specific dipeptidase isoform 1 OS=Macaca mulatta GN=CNDP2 PE=2 SV=1 - [F7EW08_MACMU]	15.243	9.26	3	3	3	5	475	52.7958	5.74463
	A2	Sequence	# PSMs	# Proteins	# Protein Groups	Protein Group Accessions	Modifications	ΔCn	q-Value	PEP	XCorr	Charge	MH+ [Da]	ΔM [ppm]	RT [min]	# Missed Cleavages
	High	LPDGSEIPLPPILLGK	2	3	1	F7EW08		0	0	0.009199	3.52468	2	1658.97	1.24765	66.1068	0
	High	TVFGVEADLTR	1	3	1	F7EW08		0	0	0.008593	2.34731	2	1207.63	-0.934447	45.1029	0
	High	EGGSIPVTLTFQEATGK	2	3	1	F7EW08		0	0.001	0.06639	3.12661	2	1734.89	1.88561	49.4551	0
F7HT50	Uncharacterized protein OS=Macaca mulatta GN=ATP6V1A PE=2 SV=1 - [F7HT50_MACMU]	15.9052	6.97	2	3	3	5	617	68.2875	5.51611
	A2	Sequence	# PSMs	# Proteins	# Protein Groups	Protein Group Accessions	Modifications	ΔCn	q-Value	PEP	XCorr	Charge	MH+ [Da]	ΔM [ppm]	RT [min]	# Missed Cleavages
	High	LAEmPADSGYPAYLGAR	1	2	1	F7HT50	M4(Oxidation)	0	0	0.00526	3.65069	2	1797.85	-0.538986	41.8338	0
	High	LAEMPADSGYPAYLGAR	2	2	1	F7HT50		0	0	0.005117	3.36326	2	1781.85	-2.98656	47.1501	0
	High	TALVANTSNMPVAAR	1	2	1	F7HT50		0	0	0.048	3.09576	2	1515.8	0.54796	34.7965	0
	High	AVETTAQSDNK	1	2	1	F7HT50		0	0.004	0.1688	2.719	2	1163.55	-0.0349734	11.7828	0
F6ZLR4	Uncharacterized protein OS=Macaca mulatta GN=CAPN1 PE=4 SV=1 - [F6ZLR4_MACMU]	6.9726	5.17	1	3	3	3	715	81.9022	5.68115
	A2	Sequence	# PSMs	# Proteins	# Protein Groups	Protein Group Accessions	Modifications	ΔCn	q-Value	PEP	XCorr	Charge	MH+ [Da]	ΔM [ppm]	RT [min]	# Missed Cleavages
	High	QLAGEDmEISVK	1	1	1	F6ZLR4	M7(Oxidation)	0	0	0.02126	2.62832	2	1335.65	-0.80049	30.3699	0
	High	LPPGEYVVVPSTFEPNK	1	1	1	F6ZLR4		0	0	0.03964	2.52659	2	1872.97	-1.42345	50.4625	0
	High	SEQFINLR	1	1	1	F6ZLR4		0	0.002	0.1292	1.81769	2	1006.53	-0.664537	37.8299	0
G8F3M1	Macaca fascicularis brain cDNA clone: QorA-12578, similar to human ras homolog gene family, member A (RHOA), mRNA, RefSeq: NM_001664.1 OS=Macaca fascicularis GN=EGM_20036 PE=2 SV=1 - [G8F3M1_MACFA]	26.7641	26.42	1	3	3	8	193	21.7541	6.1001
	A2	Sequence	# PSMs	# Proteins	# Protein Groups	Protein Group Accessions	Modifications	ΔCn	q-Value	PEP	XCorr	Charge	MH+ [Da]	ΔM [ppm]	RT [min]	# Missed Cleavages
	High	QVELALWDTAGQEDYDR	5	1	1	G8F3M1		0	0	0.0004278	4.61743	2	2008.93	1.01751	54.8524	0
	High	DQFPEVYVPTVFENYVADIEVDGK	1	1	1	G8F3M1		0	0.002	0.1155	3.44757	3	2773.33	1.30016	79.5355	0
	High	QEPVKPEEGR	2	1	1	G8F3M1		0	0.005	0.1754	1.99687	2	1168.6	-0.200854	12.5765	0
G7Q017	Hemoglobin alpha chain OS=Macaca fascicularis GN=EGM_11265 PE=3 SV=1 - [G7Q017_MACFA]	794.793	88.73	1	3	13	299	142	15.242	8.67529
	A2	Sequence	# PSMs	# Proteins	# Protein Groups	Protein Group Accessions	Modifications	ΔCn	q-Value	PEP	XCorr	Charge	MH+ [Da]	ΔM [ppm]	RT [min]	# Missed Cleavages
	High	AAWGKVGGHAGEYGAEALER	4	2	2	G7NQC3;G7Q017		0	0	0.0001382	6.3772	2	2028.99	-0.373912	34.865	1
	High	VADALTLAVGHVDDMPHALSALSDLHAHK	27	1	1	G7Q017		0	0	0.0001893	6.07859	3	3004.53	0.0741721	53.7205	0
	High	VADALTLAVGHVDDmPHALSALSDLHAHK	19	1	1	G7Q017	M15(Oxidation)	0	0	9.525e-05	6.01266	3	3020.53	2.22201	47.624	0
	High	KVADALTLAVGHVDDmPHALSALSDLHAHK	7	1	1	G7Q017	M16(Oxidation)	0	0	0.0001867	5.11852	4	3148.63	1.41034	46.7518	1
	High	vGGHAGEYGAEALER	7	2	2	G7NQC3;G7Q017	N-Term(Acetyl)	0	0	0.0008136	4.61464	3	1557.73	0.23246	33.2878	0
	High	VGGHAGEYGAEALER	16	2	2	G7NQC3;G7Q017		0	0	0.004163	4.59269	3	1515.72	-0.0390692	27.1201	0
	High	VGGHAGEyGAEALER	4	2	2	G7NQC3;G7Q017	Y8(Phospho)	0	0	0.03882	4.22749	2	1595.68	-4.09726	32.057	0
	High	VDPVNFKLLSHCLLVTLAAHLPAEFTPAVHASLDK	4	2	2	G7NQC3;G7Q017		0	0	0.004654	3.9438	5	3767.04	0.777022	75.0778	1
	High	FLASVSTVLTSK	142	2	2	G7NQC3;G7Q017		0	0	0.007525	3.87542	2	1252.72	0.282737	49.8211	0
	High	TYFPHFDLSHGSAQVK	19	2	2	G7NQC3;G7Q017		0	0	0.001648	3.62218	2	1833.89	-0.608886	40.9079	0
	High	tYFPHFDLSHGSAQVK	1	2	2	G7NQC3;G7Q017	N-Term(Acetyl)	0	0	0.01596	3.34875	2	1875.91	2.68777	47.8002	0
	High	FLASVSTVLTSKYR	3	2	2	G7NQC3;G7Q017		0	0	0.02011	3.21095	2	1571.88	-0.480783	45.2737	1
	High	VGGHAGEYGAEALERMFLSFPTTK	1	2	2	G7NQC3;G7Q017		0	0	0.003593	3.20437	4	2568.26	0.858829	61.8418	1
	High	vADALTLAVGHVDDMPHALSALSDLHAHK	4	1	1	G7Q017	N-Term(Acetyl)	0	0	0.02209	3.09183	5	3046.55	1.48481	62.3146	0
	High	fLASVSTVLTSK	5	2	2	G7NQC3;G7Q017	N-Term(Acetyl)	0	0	0.01319	3.06131	2	1294.73	0.410417	69.6588	0
	High	MFLSFPTTKTYFPHFDLSHGSAQVK	2	2	2	G7NQC3;G7Q017		0	0	0.01234	3.03764	4	2886.43	0.393162	56.2642	1
	High	KVADALTLAVGHVDDMPHALSALSDLHAHK	4	1	1	G7Q017		0	0	0.0006329	2.72782	4	3132.63	0.651582	54.5255	1
	High	mFLSFPTTKTYFPHFDLSHGSAQVK	3	2	2	G7NQC3;G7Q017	M1(Oxidation)	0	0	0.03696	2.63052	4	2902.43	1.63828	54.1468	1
	High	VADALTLAVGHVDDMPHALSALSDLHAHKLR	1	1	1	G7Q017		0	0	0.01454	2.16292	6	3273.72	0.0528993	55.1119	1
	High	mFLSFPTTK	10	2	2	G7NQC3;G7Q017	N-Term(Acetyl)	0	0	0.0552	2.04455	2	1113.57	0.367213	66.5444	0
	High	vDPVNFKLLSHcLLVtLAAHLPAEFTPAVHASLDK	1	2	2	G7NQC3;G7Q017	N-Term(Acetyl); C12(Carbamidomethyl); T16(Phospho)	0	0.001	0.08975	3.20041	5	3946.04	1.29659	77.6086	1
	High	LRVDPVNFK	3	2	2	G7NQC3;G7Q017		0	0.001	0.08679	2.52731	3	1087.63	-0.301419	32.8588	1
	High	MFLSFPTTK	6	2	2	G7NQC3;G7Q017		0	0.001	0.0805	2.48816	2	1071.55	0.102336	49.6426	0
	High	mFLSFPTTK	5	2	2	G7NQC3;G7Q017	M1(Oxidation)	0	0.002	0.1283	2.2099	2	1087.55	0.286742	44.0282	0
	High	vADALTLAVGHVDDmPHALSALSDLHAHK	1	1	1	G7Q017	N-Term(Acetyl); M15(Oxidation)	0	0.008	0.221	2.74506	5	3062.56	9.13617	53.6609	0
F7CA72	Uncharacterized protein OS=Macaca mulatta GN=DHX9 PE=2 SV=1 - [F7CA72_MACMU]	21.2417	3.18	3	3	3	9	1256	139.416	6.7124
	A2	Sequence	# PSMs	# Proteins	# Protein Groups	Protein Group Accessions	Modifications	ΔCn	q-Value	PEP	XCorr	Charge	MH+ [Da]	ΔM [ppm]	RT [min]	# Missed Cleavages
	High	ELDALDANDELTPLGR	1	3	1	F7CA72		0	0	0.01556	3.0221	2	1741.86	2.39298	52.2262	0
	High	ETPFELIEALLK	6	3	1	F7CA72		0	0	0.02098	2.46385	2	1402.78	0.00229031	83.5649	0
	High	DINTDFLLVVLR	2	3	1	F7CA72		0	0	0.03034	2.45672	2	1417.81	0.838367	75.2044	0
F6PZI2	Uncharacterized protein OS=Macaca mulatta PE=2 SV=1 - [F6PZI2_MACMU]	9.23459	1.81	2	3	3	4	1821	202.552	6.3667
	A2	Sequence	# PSMs	# Proteins	# Protein Groups	Protein Group Accessions	Modifications	ΔCn	q-Value	PEP	XCorr	Charge	MH+ [Da]	ΔM [ppm]	RT [min]	# Missed Cleavages
	High	SLLSDVEELVEK	1	2	1	F6PZI2		0	0	0.009843	3.38637	2	1360.72	1.13489	69.5358	0
	High	LTLSELDDIIK	1	2	1	F6PZI2		0	0.001	0.06253	1.83128	2	1259.71	1.18418	59.1806	0
	High	QDPPETSEPR	2	2	1	F6PZI2		0	0.003	0.1369	1.93635	2	1155.53	-1.12201	14.823	0
F7A2K7	Uncharacterized protein OS=Macaca mulatta PE=2 SV=1 - [F7A2K7_MACMU]	17.814	18.14	1	3	3	6	237	25.7647	7.13721
	A2	Sequence	# PSMs	# Proteins	# Protein Groups	Protein Group Accessions	Modifications	ΔCn	q-Value	PEP	XCorr	Charge	MH+ [Da]	ΔM [ppm]	RT [min]	# Missed Cleavages
	High	TGNSQESVTEQDSK	1	1	1	F7A2K7		0	0	0.00128	4.3207	2	1509.67	0.106119	12.3184	0
	High	AVAAPSVFIFPPSEDQVK	3	1	1	F7A2K7		0	0	0.01805	3.2975	2	1902	-0.0322184	55.0289	0
	High	ASSLESGVPSR	2	1	1	F7A2K7		0	0	0.04723	2.69371	2	1089.55	-0.463663	24.262	0
F7HPY4	Uncharacterized protein OS=Macaca mulatta GN=LAMB1 PE=2 SV=1 - [F7HPY4_MACMU]	8.09107	2.69	2	3	3	3	1786	197.589	4.93213
	A2	Sequence	# PSMs	# Proteins	# Protein Groups	Protein Group Accessions	Modifications	ΔCn	q-Value	PEP	XCorr	Charge	MH+ [Da]	ΔM [ppm]	RT [min]	# Missed Cleavages
	High	NFLTQDSADLDSIEAVANEVLK	1	2	1	F7HPY4		0	0	0.01614	3.81414	3	2392.2	5.67256	77.9782	0
	High	YSDIEPSTEGEVIFR	1	2	1	F7HPY4		0	0	0.007955	2.58258	2	1741.83	1.71596	47.3054	0
	High	IPSWTGAGFVR	1	2	1	F7HPY4		0	0.009	0.2356	1.69435	2	1190.63	-1.3075	47.6273	0
F6ZZL9	Uncharacterized protein OS=Macaca mulatta GN=HRG PE=4 SV=1 - [F6ZZL9_MACMU]	9.71244	7.43	1	3	3	3	525	59.4199	7.53271
	A2	Sequence	# PSMs	# Proteins	# Protein Groups	Protein Group Accessions	Modifications	ΔCn	q-Value	PEP	XCorr	Charge	MH+ [Da]	ΔM [ppm]	RT [min]	# Missed Cleavages
	High	VIATGHSHESQDLR	1	1	1	F6ZZL9		0	0	0.002079	3.82127	2	1549.77	0.377582	14.0307	0
	High	DSPVLVDFFEDTESYR	1	1	1	F6ZZL9		0	0	0.0008358	3.32667	2	1918.87	-0.158658	69.6637	0
	High	DGYLFQLLR	1	1	1	F6ZZL9		0	0	0.05093	2.56449	2	1124.61	-0.217463	62.8582	0
F7GWC3	Uncharacterized protein (Fragment) OS=Macaca mulatta PE=4 SV=1 - [F7GWC3_MACMU]	5.41896	21.56	2	3	3	3	167	19.4753	8.42627
	A2	Sequence	# PSMs	# Proteins	# Protein Groups	Protein Group Accessions	Modifications	ΔCn	q-Value	PEP	XCorr	Charge	MH+ [Da]	ΔM [ppm]	RT [min]	# Missed Cleavages
	High	LVDFVIHFMEEIDK	1	2	1	F7GWC3		0	0	0.02008	3.2097	2	1734.88	-0.825004	74.2671	0
	High	ELLLQPVTISR	1	2	1	F7GWC3		0	0.002	0.09998	2.20927	2	1268.76	0.520879	48.473	0
	High	VLIEGSINSVR	1	2	1	F7GWC3		0	0.003	0.1431	1.49954	2	1186.68	-0.469297	37.2721	0
F6S868	Clusterin OS=Macaca mulatta GN=CLU PE=2 SV=1 - [F6S868_MACMU]	36.4732	12.74	5	3	3	12	314	37.0082	6.32861
	A2	Sequence	# PSMs	# Proteins	# Protein Groups	Protein Group Accessions	Modifications	ΔCn	q-Value	PEP	XCorr	Charge	MH+ [Da]	ΔM [ppm]	RT [min]	# Missed Cleavages
	High	LFDSDPITVTVPVEVSR	6	5	1	F6S868		0	0	0.000685	4.21338	2	1873.99	0.0581406	57.4211	0
	High	ELSESLQVAER	1	5	1	F6S868		0	0	0.04219	2.80875	2	1260.64	0.219607	33.775	0
	High	ASSIMDELFQDR	4	5	1	F6S868		0	0	0.0281	2.60251	2	1411.65	1.20211	57.61	0
	High	ASSImDELFQDR	1	5	1	F6S868	M5(Oxidation)	0	0.001	0.07045	3.04468	2	1427.65	2.0143	44.9177	0
F7APC4	Uncharacterized protein (Fragment) OS=Macaca mulatta GN=HNRNPD PE=2 SV=1 - [F7APC4_MACMU]	26.5026	18.39	6	3	3	8	223	23.8359	5.57959
	A2	Sequence	# PSMs	# Proteins	# Protein Groups	Protein Group Accessions	Modifications	ΔCn	q-Value	PEP	XCorr	Charge	MH+ [Da]	ΔM [ppm]	RT [min]	# Missed Cleavages
	High	IFVGGLSPDTPEEK	6	6	1	F7APC4		0	0	0.009696	3.80351	2	1488.76	0.555786	41.2633	0
	High	EYFGGFGEVESIELPMDNK	1	6	1	F7APC4		0	0	0.01411	3.52968	2	2160.98	-0.669307	63.6839	0
	High	GFGFVLFK	1	6	1	F7APC4		0	0.002	0.1183	1.88947	2	914.514	0.639011	57.2808	0
F7FS47	Uncharacterized protein OS=Macaca mulatta GN=SPTBN1 PE=2 SV=1 - [F7FS47_MACMU]	135.973	15.38	1	3	27	42	2366	274.704	5.52881
	A2	Sequence	# PSMs	# Proteins	# Protein Groups	Protein Group Accessions	Modifications	ΔCn	q-Value	PEP	XCorr	Charge	MH+ [Da]	ΔM [ppm]	RT [min]	# Missed Cleavages
	High	TQTAIASEDMPNTLTEAEK	3	2	2	F7FS44;F7FS47		0	0	0.001585	5.51345	2	2049.97	0.741842	41.1451	0
	High	SQNIVTDSSSLNAEAIR	3	2	2	F7FS44;F7FS47		0	0	8.881e-05	5.42098	2	1804.9	-0.275654	40.5097	0
	High	LEEASLLHQFQADADDIDAWMLDILK	1	2	2	F7FS44;F7FS47		0	0	0.0002972	5.1687	3	3000.47	0.395596	89.4022	0
	High	DGLNEAWADLLELIDTR	8	2	2	F7FS44;F7FS47		0	0	4.07e-05	4.24297	2	1943.97	-0.254488	88.9506	0
	High	VSEEAESQQQWDTAK	2	2	2	F7FS44;F7FS47		0	0	0.04545	4.19894	2	1735.78	1.3384	28.0925	0
	High	YESLASDLLEWIEQTIIILNNR	1	2	2	F7FS44;F7FS47		0	0	0.001452	4.0012	3	2633.38	1.0293	106.919	0
	High	AQTLPTSVVTITSESSPGK	1	1	1	F7FS47		0	0	0.0004076	3.91244	2	1903	1.18586	44.2059	0
	High	DLDDFQSWLSR	1	2	2	F7FS44;F7FS47		0	0	0.02192	3.58833	2	1381.64	1.42952	62.757	0
	High	LQALDTGWNELHK	1	2	2	F7FS44;F7FS47		0	0	0.009145	3.4635	2	1524.78	-1.61173	41.5209	0
	High	DLMLWMEDVIR	1	2	2	F7FS44;F7FS47		0	0	0.009364	3.29461	2	1420.7	0.892614	75.816	0
	High	FQIQDISVETEDNK	1	2	2	F7FS44;F7FS47		0	0	0.02492	3.1773	2	1665.8	-0.960356	45.4173	0
	High	FESLEPEMNNQASR	2	2	2	F7FS44;F7FS47		0	0	0.02872	3.14671	2	1651.74	-0.255975	36.03	0
	High	EVDDLEQWIAER	1	2	2	F7FS44;F7FS47		0	0	0.01397	3.01749	2	1502.71	-0.835957	57.1913	0
	High	LWEYLLELLR	2	2	2	F7FS44;F7FS47		0	0	0.02557	3.00054	2	1347.77	0.89544	79.3876	0
	High	ITDLYTDLR	1	2	2	F7FS44;F7FS47		0	0	0.04296	2.8588	2	1109.58	-0.187104	41.269	0
	High	TQETPSAQMEGFLNR	1	1	1	F7FS47		0	0	0.01711	2.63506	2	1708.8	1.61655	45.7427	0
	High	LAEISDVWEEMK	1	2	2	F7FS44;F7FS47		0	0	0.05793	2.35597	2	1449.69	-0.287473	55.6322	0
	High	LTTLELLEVR	1	2	2	F7FS44;F7FS47		0	0	0.01627	1.96247	2	1186.7	0.144941	53.7817	0
	High	ALVADSHPESER	1	2	2	F7FS44;F7FS47		0	0.001	0.08443	2.76866	2	1310.63	-1.01596	18.1179	0
	High	LAEISDVWEEmK	1	2	2	F7FS44;F7FS47	M11(Oxidation)	0	0.001	0.06291	2.54571	2	1465.69	-0.229674	46.2114	0
	High	HEVSASTQSTPASSR	1	1	1	F7FS47		0	0.001	0.08657	2.47572	2	1544.73	-0.371317	13.3419	0
	High	AFEDEMSGR	1	2	2	F7FS44;F7FS47		0	0.001	0.07833	1.96953	2	1041.43	-0.762539	27.9145	0
	High	LLDPEDISVDHPDEK	1	2	2	F7FS44;F7FS47		0	0.002	0.09703	2.55725	3	1721.82	-1.38896	39.5388	0
	High	ILSSDDYGK	1	2	2	F7FS44;F7FS47		0	0.003	0.137	2.67913	2	997.483	-0.255908	23.6182	0
	High	ELEAENYHDIK	1	2	2	F7FS44;F7FS47		0	0.004	0.1631	2.83749	2	1360.64	0.00422734	26.4929	0
	High	LEDLEVIQHR	1	2	2	F7FS44;F7FS47		0	0.006	0.1813	1.80612	3	1251.67	-0.225581	33.1795	0
	High	QLQEDAAR	1	2	2	F7FS44;F7FS47		0	0.007	0.195	1.79987	2	930.464	0.125305	13.4205	0
	High	DTGNIGQER	1	2	2	F7FS44;F7FS47		0	0.008	0.2181	2.19855	2	989.464	-0.249829	14.5358	0
F7ECQ7	Uncharacterized protein OS=Macaca mulatta GN=FLOT2 PE=2 SV=1 - [F7ECQ7_MACMU]	8.5065	10.29	1	3	3	3	379	41.6592	5.2876
	A2	Sequence	# PSMs	# Proteins	# Protein Groups	Protein Group Accessions	Modifications	ΔCn	q-Value	PEP	XCorr	Charge	MH+ [Da]	ΔM [ppm]	RT [min]	# Missed Cleavages
	High	VDEIVVLSGDNSK	1	1	1	F7ECQ7		0	0	0.01763	3.59726	2	1374.71	0.130944	39.3676	0
	High	SILGTLTVEQIYQDR	1	1	1	F7ECQ7		0	0	0.006737	2.43511	2	1735.93	1.95839	58.3823	0
	High	DADIGVAEAER	1	1	1	F7ECQ7		0	0.001	0.06352	2.47413	2	1145.54	-0.744828	28.6458	0
F6YS66	Uncharacterized protein OS=Macaca mulatta PE=2 SV=1 - [F6YS66_MACMU]	39.7664	3.55	4	3	6	13	2562	273.525	5.65576
	A2	Sequence	# PSMs	# Proteins	# Protein Groups	Protein Group Accessions	Modifications	ΔCn	q-Value	PEP	XCorr	Charge	MH+ [Da]	ΔM [ppm]	RT [min]	# Missed Cleavages
	High	GAGIGGLGITVEGPSESK	1	4	1	F6YS66		0	0	0.005449	4.26668	2	1628.85	0.347284	45.7464	0
	High	SPFEVQVGPEAGMQK	1	4	1	F6YS66		0	0	0.01612	4.06214	2	1603.78	-0.120583	42.5833	0
	High	QMQLENVSVALEFLDR	5	7	3	F6YS66;F7GCN8;G7Q216		0	0	0.002056	3.76808	2	1891.95	-3.17302	68.3942	0
	High	LIALLEVLSQK	4	7	3	F6YS66;F7GCN8;G7Q216		0	0	0.01287	3.16445	2	1226.77	0.38733	64.3347	0
	High	FNDEHIPDSPYLVPVIAPSDDAR	1	4	1	F6YS66		0	0.003	0.1522	3.19708	3	2567.24	-0.358232	54.3107	0
	High	AGGPGLER	1	7	3	F6YS66;F7GCN8;G7Q216		0	0.003	0.1409	2.31665	2	756.4	-0.29812	13.9433	0
F7F3P2	Uncharacterized protein (Fragment) OS=Macaca mulatta PE=2 SV=1 - [F7F3P2_MACMU]	6.28233	11.9	3	3	3	3	269	30.2442	5.35107
	A2	Sequence	# PSMs	# Proteins	# Protein Groups	Protein Group Accessions	Modifications	ΔCn	q-Value	PEP	XCorr	Charge	MH+ [Da]	ΔM [ppm]	RT [min]	# Missed Cleavages
	High	LVEDmENK	1	3	1	F7F3P2	M5(Oxidation)	0	0.001	0.09157	2.10772	2	993.455	-0.429245	13.1027	0
	High	STLNEIYFGK	1	3	1	F7F3P2		0	0.002	0.1016	2.13201	2	1171.6	-0.30273	43.0402	0
	High	YDPPLEDGAMPSAR	1	3	1	F7F3P2		0	0.002	0.126	2.0426	2	1518.69	-0.899079	38.9147	0
F6YVB3	Uncharacterized protein OS=Macaca mulatta GN=EPB42 PE=2 SV=1 - [F6YVB3_MACMU]	23.5528	5.56	2	3	3	7	720	79.6999	7.98682
	A2	Sequence	# PSMs	# Proteins	# Protein Groups	Protein Group Accessions	Modifications	ΔCn	q-Value	PEP	XCorr	Charge	MH+ [Da]	ΔM [ppm]	RT [min]	# Missed Cleavages
	High	VLPTPQTQTTQEGALLNK	5	2	1	F6YVB3		0	0	0.0132	4.38847	2	1939.05	0.0871127	38.9171	0
	High	TQATFPVSSLGDR	1	2	1	F6YVB3		0	0	0.01221	2.94783	2	1378.7	0.555389	39.166	0
	High	SWSAAVEER	1	2	1	F6YVB3		0	0.002	0.1241	1.78344	2	1034.49	-1.45602	29.1461	0
F6X9V6	Uncharacterized protein OS=Macaca mulatta GN=LOC720281 PE=4 SV=1 - [F6X9V6_MACMU]	9.83043	17.29	2	3	3	4	266	28.1837	5.19873
	A2	Sequence	# PSMs	# Proteins	# Protein Groups	Protein Group Accessions	Modifications	ΔCn	q-Value	PEP	XCorr	Charge	MH+ [Da]	ΔM [ppm]	RT [min]	# Missed Cleavages
	High	THYSNIEANESEEVR	1	2	1	F6X9V6		0	0	0.003242	3.60715	3	1777.8	0.102963	25.156	0
	High	ILGGVISAISEAAAQYNPEPPPPR	2	2	1	F6X9V6		0	0	0.002833	3.43834	3	2447.29	0.516219	66.46	0
	High	LGFEEFK	1	2	1	F6X9V6		0	0.004	0.1697	1.58104	2	869.44	-0.111703	40.576	0
F7DQT7	Uncharacterized protein OS=Macaca mulatta GN=SEPT7 PE=2 SV=1 - [F7DQT7_MACMU]	7.6851	6.64	1	3	3	3	437	50.648	8.63135
	A2	Sequence	# PSMs	# Proteins	# Protein Groups	Protein Group Accessions	Modifications	ΔCn	q-Value	PEP	XCorr	Charge	MH+ [Da]	ΔM [ppm]	RT [min]	# Missed Cleavages
	High	ILEQQNSSR	1	1	1	F7DQT7		0	0	0.02846	2.45755	2	1074.55	-0.540732	14.3553	0
	High	SPLAQmEEER	1	1	1	F7DQT7	M6(Oxidation)	0	0.001	0.0627	2.8886	2	1205.55	-0.157532	19.2134	0
	High	FEDYLNAESR	1	1	1	F7DQT7		0	0.002	0.1271	2.33895	2	1243.56	0.79033	37.4363	0
F7CT69	Triosephosphate isomerase (Fragment) OS=Macaca mulatta GN=TPI1 PE=2 SV=1 - [F7CT69_MACMU]	27.9263	17.92	3	3	3	8	212	22.6827	5.63037
	A2	Sequence	# PSMs	# Proteins	# Protein Groups	Protein Group Accessions	Modifications	ΔCn	q-Value	PEP	XCorr	Charge	MH+ [Da]	ΔM [ppm]	RT [min]	# Missed Cleavages
	High	SNVSEAVAQSTR	4	3	1	F7CT69		0	0	0.005442	4.53619	2	1248.62	-0.451804	23.9638	0
	High	HVFGESDELIGQK	1	3	1	F7CT69		0	0	0.005977	4.08401	2	1458.72	-0.211009	33.6214	0
	High	TATPQQAQEVHEK	3	3	1	F7CT69		0	0	0.006297	3.63392	2	1466.72	-0.1767	13.9347	0
F6QN28	Uncharacterized protein (Fragment) OS=Macaca mulatta GN=LOC720197 PE=4 SV=1 - [F6QN28_MACMU]	6.73816	6.44	1	3	3	3	606	68.5762	5.80811
	A2	Sequence	# PSMs	# Proteins	# Protein Groups	Protein Group Accessions	Modifications	ΔCn	q-Value	PEP	XCorr	Charge	MH+ [Da]	ΔM [ppm]	RT [min]	# Missed Cleavages
	High	VDVADQAQDK	1	1	1	F6QN28		0	0	0.03735	2.55308	2	1088.52	-0.451435	16.2925	0
	High	TGSESSQTGTSATSGR	1	1	1	F6QN28		0	0	0.01613	2.41737	2	1513.67	0.558999	12.0425	0
	High	VAPAQPSEEGPAR	1	1	1	F6QN28		0	0.008	0.2239	1.76771	2	1308.65	-0.363051	19.5623	0
F7C6C6	Uncharacterized protein OS=Macaca mulatta PE=4 SV=1 - [F7C6C6_MACMU]	15.4854	8.33	1	3	3	5	516	57.0828	4.42432
	A2	Sequence	# PSMs	# Proteins	# Protein Groups	Protein Group Accessions	Modifications	ΔCn	q-Value	PEP	XCorr	Charge	MH+ [Da]	ΔM [ppm]	RT [min]	# Missed Cleavages
	High	SEALPTDLPAPSAPDLTEPK	3	1	1	F7C6C6		0	0	0.008374	4.13597	2	2049.04	0.294255	49.0961	0
	High	ETMVTSTTEPSR	1	1	1	F7C6C6		0	0	0.04208	2.71907	2	1338.62	-0.622077	23.4047	0
	High	ESLQQmAEVTR	1	1	1	F7C6C6	M6(Oxidation)	0	0.005	0.1773	1.8996	2	1307.63	0.815595	26.9969	0
F7GS38	Uncharacterized protein OS=Macaca mulatta GN=TPM3 PE=2 SV=1 - [F7GS38_MACMU]	65.7807	28.34	3	3	7	25	247	28.9838	4.80518
	A2	Sequence	# PSMs	# Proteins	# Protein Groups	Protein Group Accessions	Modifications	ΔCn	q-Value	PEP	XCorr	Charge	MH+ [Da]	ΔM [ppm]	RT [min]	# Missed Cleavages
	High	IQVLQQQADDAEER	5	3	1	F7GS38		0	0	0.0007463	4.89322	2	1642.8	0.277067	32.1249	0
	High	IQLVEEELDR	5	6	4	F7GT13;F7GV58;F7GS38;H9H3N9		0	0	0.04257	2.78808	2	1243.65	-1.50583	41.4048	0
	High	LVIIEGDLER	4	3	1	F7GS38		0	0	0.01291	2.54693	2	1156.66	-0.111709	43.2351	0
	High	HIAEEADR	2	4	2	F7GS38;H9H3N9		0	0	0.05306	2.3625	2	940.448	0.0207576	11.7861	0
	High	EQAEAEVASLNR	5	3	1	F7GS38		0	0	0.05906	2.29097	2	1316.64	-0.0461267	29.9248	0
	High	mELQEIQLK	1	4	2	F7GS38;F7GV58	M1(Oxidation)	0	0.001	0.08881	2.56465	2	1147.6	-0.714525	35.9522	0
	High	MELQEIQLK	2	4	2	F7GV58;F7GS38		0	0.001	0.07462	2.21065	2	1131.61	0.28331	41.8198	0
	High	LATALQK	1	6	4	F7GT13;F7GV58;F7GS38;H9H3N9		0	0.008	0.2213	1.55725	2	744.462	0.357601	18.1077	0
F6SKK1	Uncharacterized protein (Fragment) OS=Macaca mulatta GN=SPTB PE=4 SV=1 - [F6SKK1_MACMU]	120.671	14.26	1	3	27	49	2328	267.556	5.41455
	A2	Sequence	# PSMs	# Proteins	# Protein Groups	Protein Group Accessions	Modifications	ΔCn	q-Value	PEP	XCorr	Charge	MH+ [Da]	ΔM [ppm]	RT [min]	# Missed Cleavages
	High	LLSGEDVGQDEGATR	2	2	2	F6SKK1;G7PAJ3		0	0	0.002097	3.8192	2	1546.74	0.461437	29.9936	0
	High	ELYQQVVAQADLR	3	2	2	F6SKK1;G7PAJ3		0	0	0.02034	3.60913	2	1532.81	0.0123917	46.5127	0
	High	DGLNEMWADLLELIDTR	7	2	2	F6SKK1;G7PAJ3		0	0	0.003392	3.59124	2	2003.97	-1.62895	93.8436	0
	High	QLGIIPLLDPEDVFTENPDEK	3	2	2	F6SKK1;G7PAJ3		0	0	0.007936	3.31152	3	2382.21	-0.310218	73.6894	0
	High	AQGLLSAGHPEGEQIIR	3	2	2	F6SKK1;G7PAJ3		0	0	0.001114	3.23032	2	1775.94	0.0843358	35.8807	0
	High	FQIQDIVVPTQEGR	2	2	2	F6SKK1;G7PAJ3		0	0	0.04444	3.06361	2	1629.86	-0.241028	51.7962	0
	High	DLLSWMDSIIR	1	1	1	F6SKK1		0	0	0.0205	3.03333	2	1348.69	0.557491	81.3883	0
	High	FLDLLEPLGR	3	2	2	F6SKK1;G7PAJ3		0	0	0.05905	3.0332	2	1172.67	1.10643	63.1313	0
	High	ETDDLEQWISEK	2	2	2	F6SKK1;G7PAJ3		0	0	0.03377	3.0236	2	1492.68	0.874167	51.8086	0
	High	DLAGVIAIQR	2	2	2	F6SKK1;G7PAJ3		0	0	0.01496	2.82934	2	1055.62	0.178074	45.4264	0
	High	ALEDLAQELEK	2	2	2	F6SKK1;G7PAJ3		0	0	0.04409	2.56779	2	1258.65	-0.643786	49.4761	0
	High	AWESLEEAEYR	1	2	2	F6SKK1;G7PAJ3		0	0	0.01984	2.53736	2	1382.62	-0.956171	42.0306	0
	High	ETGAIGQER	2	1	1	F6SKK1		0	0	0.03402	2.41424	2	960.475	0.110022	13.7787	0
	High	VIDHAIETEK	1	2	2	F6SKK1;G7PAJ3		0	0	0.04034	2.18962	2	1154.6	-0.281744	18.3135	0
	High	ELHLLGVQVQQFQDVATR	1	2	2	F6SKK1;G7PAJ3		0	0	0.01009	2.15394	3	2081.11	-0.340187	53.3399	0
	High	LIDAGHSEAATIAEWK	1	2	2	F6SKK1;G7PAJ3		0	0	0.02853	2.1205	3	1711.87	2.15334	41.7175	0
	High	LMEADIAIQGDK	1	2	2	F6SKK1;G7PAJ3		0	0	0.025	1.91822	2	1303.66	0.176764	38.4631	0
	High	DVEDETLWVEER	1	2	2	F6SKK1;G7PAJ3		0	0.001	0.0734	2.75099	2	1519.69	0.82853	49.3523	0
	High	ETWLNENQR	2	2	2	F6SKK1;G7PAJ3		0	0.001	0.07939	2.2797	2	1189.56	-0.147499	30.3075	0
	High	DVAAIQAR	2	2	2	F6SKK1;G7PAJ3		0	0.001	0.08798	1.72932	2	843.469	0.540979	21.9792	0
	High	WISAMEDQLR	1	2	2	F6SKK1;G7PAJ3		0	0.001	0.07118	1.63566	2	1248.6	-0.217735	44.1328	0
	High	LQEAAAGR	1	2	2	F6SKK1;G7PAJ3		0	0.002	0.1025	1.43989	2	815.437	-0.576702	12.6135	0
	High	GVMEHLEQQAQGFPEEFR	1	1	1	F6SKK1		0	0.003	0.1465	3.05016	2	2132	6.38857	52.9892	0
	High	LVAEGNLYSDK	1	2	2	F6SKK1;G7PAJ3		0	0.003	0.1571	2.34857	2	1208.62	0.285588	30.7075	0
	High	ESQQLmDSHPEQK	1	2	2	F6SKK1;G7PAJ3	M6(Oxidation)	0	0.003	0.1557	2.32772	2	1572.7	-0.0495455	13.3457	0
	High	VQLIEDR	1	2	2	F6SKK1;G7PAJ3		0	0.004	0.1598	1.97999	2	872.483	-0.305219	26.9093	0
	High	FDILDQEMK	1	2	2	F6SKK1;G7PAJ3		0	0.007	0.2076	2.04775	2	1138.55	0.659258	46.7554	0
F7H0J8	Uncharacterized protein OS=Macaca mulatta PE=2 SV=1 - [F7H0J8_MACMU]	12.6961	7.12	2	3	3	5	534	58.4151	5.68115
	A2	Sequence	# PSMs	# Proteins	# Protein Groups	Protein Group Accessions	Modifications	ΔCn	q-Value	PEP	XCorr	Charge	MH+ [Da]	ΔM [ppm]	RT [min]	# Missed Cleavages
	High	EALAQTVLAEVPTQLVSYFR	1	2	1	F7H0J8		0	0	0.02866	3.38555	3	2235.2	-2.42614	77.0038	0
	High	SDPFLEFFR	2	2	1	F7H0J8		0	0	0.04979	2.52165	2	1157.56	-0.080947	63.6499	0
	High	DIVQFVPYR	2	2	1	F7H0J8		0	0	0.04945	1.84823	2	1136.61	0.214428	49.7799	0
F7BVU4	Peptidyl-prolyl cis-trans isomerase OS=Macaca mulatta GN=LOC100428346 PE=3 SV=1 - [F7BVU4_MACMU]	30.2423	17.58	5	3	3	14	165	18.0558	6.66846
	A2	Sequence	# PSMs	# Proteins	# Protein Groups	Protein Group Accessions	Modifications	ΔCn	q-Value	PEP	XCorr	Charge	MH+ [Da]	ΔM [ppm]	RT [min]	# Missed Cleavages
	High	FEDENFILK	3	5	1	F7BVU4		0	0.001	0.06454	2.69366	2	1154.57	-0.166179	45.26	0
	High	EGmNIVEAMER	4	5	1	F7BVU4	M3(Oxidation)	0	0.001	0.06657	2.47643	2	1294.58	0.582334	38.2921	0
	High	VSFELFADK	4	5	1	F7BVU4		0	0.001	0.08142	2.27256	2	1055.54	1.13542	49.6825	0
	High	EGmNIVEAmER	1	5	1	F7BVU4	M3(Oxidation); M9(Oxidation)	0	0.004	0.1647	2.26401	2	1310.57	-0.295069	24.2219	0
	High	EGMNIVEAMER	2	5	1	F7BVU4		0	0.006	0.1896	2.75763	2	1278.58	-1.85988	46.5621	0
F6YCN0	Malate dehydrogenase (Fragment) OS=Macaca mulatta GN=LOC719983 PE=2 SV=1 - [F6YCN0_MACMU]	12.6717	10.76	1	3	3	5	316	33.2065	8.08936
	A2	Sequence	# PSMs	# Proteins	# Protein Groups	Protein Group Accessions	Modifications	ΔCn	q-Value	PEP	XCorr	Charge	MH+ [Da]	ΔM [ppm]	RT [min]	# Missed Cleavages
	High	NLGIGQISSFEEK	1	1	1	F6YCN0		0	0	0.007222	3.20308	2	1421.73	-0.208944	46.6424	0
	High	IFGVTTLDIVR	3	1	1	F6YCN0		0	0	0.05207	2.58823	2	1233.72	-0.453271	55.7505	0
	High	IQEAGTEVVK	1	1	1	F6YCN0		0	0.009	0.2325	2.37628	2	1073.58	-0.780526	22.0122	0
F6YJY7	Uncharacterized protein OS=Macaca mulatta GN=CFB PE=2 SV=1 - [F6YJY7_MACMU]	12.7858	4.46	2	3	3	6	763	85.4826	7.02002
	A2	Sequence	# PSMs	# Proteins	# Protein Groups	Protein Group Accessions	Modifications	ΔCn	q-Value	PEP	XCorr	Charge	MH+ [Da]	ΔM [ppm]	RT [min]	# Missed Cleavages
	High	GDSGGPLIVHK	1	2	1	F6YJY7		0	0.001	0.09268	2.96567	2	1079.58	-0.605295	21.6672	0
	High	DISEVVTPR	4	2	1	F6YJY7		0	0.001	0.06349	2.24463	2	1015.54	-0.705049	33.9007	0
	High	DFHVNLFQVLPWLK	1	2	1	F6YJY7		0	0.008	0.2246	2.30037	3	1755.96	0.105834	74.718	0
H9H3N9	Uncharacterized protein OS=Macaca mulatta GN=LOC703057 PE=3 SV=1 - [H9H3N9_MACMU]	33.3809	20.56	1	3	6	14	248	28.4875	4.71631
	A2	Sequence	# PSMs	# Proteins	# Protein Groups	Protein Group Accessions	Modifications	ΔCn	q-Value	PEP	XCorr	Charge	MH+ [Da]	ΔM [ppm]	RT [min]	# Missed Cleavages
	High	IQALQQQADEAEDR	3	1	1	H9H3N9		0	0	0.02056	3.43829	2	1614.77	0.69082	29.4584	0
	High	AEGDVAALNR	2	1	1	H9H3N9		0	0	0.02335	3.32617	2	1015.52	-0.471041	23.8962	0
	High	IQLVEEELDR	5	6	4	F7GT13;F7GV58;F7GS38;H9H3N9		0	0	0.04257	2.78808	2	1243.65	-1.50583	41.4048	0
	High	HIAEEADR	2	4	2	F7GS38;H9H3N9		0	0	0.05306	2.3625	2	940.448	0.0207576	11.7861	0
	High	EKAEGDVAALNR	1	1	1	H9H3N9		0	0	0.05003	2.05026	2	1272.66	1.16136	21.1529	1
	High	LATALQK	1	6	4	F7GT13;F7GV58;F7GS38;H9H3N9		0	0.008	0.2213	1.55725	2	744.462	0.357601	18.1077	0
F6XRB7	Uncharacterized protein OS=Macaca mulatta PE=2 SV=1 - [F6XRB7_MACMU]	37.3468	15.07	1	3	3	13	219	23.0367	8.85107
	A2	Sequence	# PSMs	# Proteins	# Protein Groups	Protein Group Accessions	Modifications	ΔCn	q-Value	PEP	XCorr	Charge	MH+ [Da]	ΔM [ppm]	RT [min]	# Missed Cleavages
	High	IQYQLVDISQDNALR	7	1	1	F6XRB7		0	0	0.0004092	4.12136	2	1775.93	0.582117	51.0121	0
	High	VYSTSVTGSR	4	1	1	F6XRB7		0	0	0.03529	2.45018	2	1056.53	0.451479	20.3279	0
	High	SQQSEVTR	2	1	1	F6XRB7		0	0.003	0.1413	2.55112	2	934.458	-0.491919	11.7146	0
F7GR02	Uncharacterized protein (Fragment) OS=Macaca mulatta GN=SLC2A3 PE=2 SV=1 - [F7GR02_MACMU]	13.1886	5.47	3	3	3	5	494	53.6893	7.1958
	A2	Sequence	# PSMs	# Proteins	# Protein Groups	Protein Group Accessions	Modifications	ΔCn	q-Value	PEP	XCorr	Charge	MH+ [Da]	ΔM [ppm]	RT [min]	# Missed Cleavages
	High	AFEGQAHGADR	3	3	1	F7GR02		0	0	0.01396	3.13219	2	1158.53	-0.094299	13.062	0
	High	QVTVLELFR	1	3	1	F7GR02		0	0.001	0.08062	2.34278	2	1104.64	-0.27571	57.5444	0
	High	TFEDITR	1	3	1	F7GR02		0	0.003	0.1365	1.99521	2	881.436	-0.177522	28.6255	0
F7D3I3	Uncharacterized protein (Fragment) OS=Macaca mulatta GN=MAOA PE=4 SV=1 - [F7D3I3_MACMU]	12.6903	10	2	3	3	5	360	40.7619	8.23584
	A2	Sequence	# PSMs	# Proteins	# Protein Groups	Protein Group Accessions	Modifications	ΔCn	q-Value	PEP	XCorr	Charge	MH+ [Da]	ΔM [ppm]	RT [min]	# Missed Cleavages
	High	FVGGSGQVSER	3	2	1	F7D3I3		0	0	0.01833	2.93067	2	1122.55	-0.752914	20.6568	0
	High	WSGYmEGAVEAGER	1	2	1	F7D3I3	M5(Oxidation)	0	0	0.01393	2.89837	2	1557.67	1.6134	33.734	0
	High	IFFAGTETATK	1	2	1	F7D3I3		0	0.001	0.06847	1.66527	2	1185.61	-0.543025	36.6896	0
F6YVX1	Uncharacterized protein OS=Macaca mulatta GN=LOC706281 PE=4 SV=1 - [F6YVX1_MACMU]	8.21358	22.07	2	3	3	3	145	16.0505	10.3159
	A2	Sequence	# PSMs	# Proteins	# Protein Groups	Protein Group Accessions	Modifications	ΔCn	q-Value	PEP	XCorr	Charge	MH+ [Da]	ΔM [ppm]	RT [min]	# Missed Cleavages
	High	DVNQQEFVR	1	2	1	F6YVX1		0	0.001	0.06574	3.05728	2	1134.55	0.770169	29.2085	0
	High	IAGQVAAANK	1	2	1	F6YVX1		0	0.001	0.07725	2.46843	2	942.537	-0.0334972	14.2014	0
	High	ELAPYDENWFYTR	1	2	1	F6YVX1		0	0.003	0.1568	2.68787	2	1703.77	-2.36094	55.7441	0
F6SIL6	Uncharacterized protein OS=Macaca mulatta GN=PHB2 PE=2 SV=1 - [F6SIL6_MACMU]	8.91019	14.57	1	3	3	3	302	33.6821	9.89111
	A2	Sequence	# PSMs	# Proteins	# Protein Groups	Protein Group Accessions	Modifications	ΔCn	q-Value	PEP	XCorr	Charge	MH+ [Da]	ΔM [ppm]	RT [min]	# Missed Cleavages
	High	IYLTADNLVLNLQDESFTR	1	1	1	F6SIL6		0	0	0.02643	3.4586	3	2225.15	0.388651	66.0614	0
	High	IVQAEGEAEAAK	1	1	1	F6SIL6		0	0	0.01097	3.13828	2	1215.62	-0.302628	19.4249	0
	High	IPWFQYPIIYDIR	1	1	1	F6SIL6		0	0.001	0.0765	2.3133	2	1723.92	0.926672	70.2272	0
F7DY68	Serum amyloid A protein OS=Macaca mulatta GN=LOC694944 PE=3 SV=1 - [F7DY68_MACMU]	44.2176	36.89	1	3	3	12	122	13.5866	7.34229
	A2	Sequence	# PSMs	# Proteins	# Protein Groups	Protein Group Accessions	Modifications	ΔCn	q-Value	PEP	XCorr	Charge	MH+ [Da]	ΔM [ppm]	RT [min]	# Missed Cleavages
	High	GPGGAWAAEVISDAR	7	1	1	F7DY68		0	0	0.001431	4.60762	2	1456.72	-0.0468131	48.4786	0
	High	GAEDTLADQAANEWGR	4	1	1	F7DY68		0	0	0.0011	4.11647	2	1703.76	-0.244765	44.7042	0
	High	SWFSFLGEAYDGAR	1	1	1	F7DY68		0	0	0.002351	3.53666	2	1605.73	-1.96245	66.178	0
F7CUY7	Uncharacterized protein OS=Macaca mulatta GN=PGAM4 PE=3 SV=1 - [F7CUY7_MACMU]	10.3143	16.93	2	3	3	5	254	28.7849	7.98682
	A2	Sequence	# PSMs	# Proteins	# Protein Groups	Protein Group Accessions	Modifications	ΔCn	q-Value	PEP	XCorr	Charge	MH+ [Da]	ΔM [ppm]	RT [min]	# Missed Cleavages
	High	HGESAWNLENR	1	2	1	F7CUY7		0	0	0.0227	3.05494	2	1312.6	-1.20017	26.8441	0
	High	TLWTVLDAIDQmWLPVVR	1	2	1	F7CUY7	M12(Oxidation)	0	0	0.003896	2.64495	3	2172.16	2.20578	85.3583	0
	High	ALPFWNEEIVPQIK	1	2	1	F7CUY7		0	0	0.008379	2.56235	2	1683.91	0.736062	62.4553	0
	High	TLWTVLDAIDQMWLPVVR	2	2	1	F7CUY7		0	0.001	0.09336	1.98927	3	2156.16	-0.362669	91.6218	0
F7FLX7	Uncharacterized protein OS=Macaca mulatta GN=LOC718747 PE=2 SV=1 - [F7FLX7_MACMU]	14.7673	24.05	21	3	3	8	79	8.98311	11.8833
	A2	Sequence	# PSMs	# Proteins	# Protein Groups	Protein Group Accessions	Modifications	ΔCn	q-Value	PEP	XCorr	Charge	MH+ [Da]	ΔM [ppm]	RT [min]	# Missed Cleavages
	High	YQKSTELLIR	2	21	1	F7FLX7		0	0	0.04953	3.09148	3	1250.71	-0.69961	28.0853	1
	High	YRPGTVALR	2	20	1	F7FLX7		0	0.001	0.07346	1.74527	2	1032.59	-0.388613	23.2391	0
	High	STELLIR	4	21	1	F7FLX7		0	0.003	0.1381	2.03705	2	831.494	0.0427388	31.5335	0
F7HPR6	Uncharacterized protein OS=Macaca mulatta GN=NPNT PE=4 SV=1 - [F7HPR6_MACMU]	8.02349	6.39	2	3	3	3	563	61.7111	8.29443
	A2	Sequence	# PSMs	# Proteins	# Protein Groups	Protein Group Accessions	Modifications	ΔCn	q-Value	PEP	XCorr	Charge	MH+ [Da]	ΔM [ppm]	RT [min]	# Missed Cleavages
	High	VmIEPSSPIHVPK	1	2	1	F7HPR6	M2(Oxidation)	0	0	0.02287	2.59569	3	1449.78	-0.00936243	34.993	0
	High	QPSNDLFEIFEIER	1	2	1	F7HPR6		0	0.001	0.06327	2.83894	2	1736.85	1.32116	66.6674	0
	High	VQIDPQKPR	1	2	1	F7HPR6		0	0.002	0.09673	2.58886	2	1080.62	0.0603044	18.4921	0
F6XEZ6	Uncharacterized protein OS=Macaca mulatta PE=2 SV=1 - [F6XEZ6_MACMU]	95.0334	17.42	1	3	24	40	2888	304.485	6.63916
	A2	Sequence	# PSMs	# Proteins	# Protein Groups	Protein Group Accessions	Modifications	ΔCn	q-Value	PEP	XCorr	Charge	MH+ [Da]	ΔM [ppm]	RT [min]	# Missed Cleavages
	High	FGVLTGPEGQTPEAGLR	3	1	1	F6XEZ6		0	0	0.002944	4.43151	2	1728.89	0.863388	45.5601	0
	High	IEGEMQVPDVDIR	1	2	2	F6S2X3;F6XEZ6		0	0	0.0166	4.02808	2	1500.74	0.578993	45.7777	0
	High	APDVEGQGPDWSLK	1	2	2	F6S2X3;F6XEZ6		0	0	0.02891	3.76035	2	1498.72	-0.650628	40.9898	0
	High	VDIDVPDVNLETPEGK	1	2	2	F6S2X3;F6XEZ6		0	0	0.004493	3.5889	2	1739.87	0.233096	50.3714	0
	High	ISMPDVDLHLK	1	2	2	F6S2X3;F6XEZ6		0	0	0.01164	3.46623	3	1267.67	-0.439921	45.5084	0
	High	VDVEVPDVSLEGPEGK	2	2	2	F6S2X3;F6XEZ6		0	0	0.01026	3.24504	2	1668.83	-0.70752	48.3876	0
	High	VDIDAPDVDVQGPDWHLK	2	2	2	F6S2X3;F6XEZ6		0	0	0.01213	3.19047	2	2018.98	-0.44412	50.1503	0
	High	VDTDVPDVNIEGPDAK	1	2	2	F6S2X3;F6XEZ6		0	0	0.05715	3.10215	2	1683.81	-0.8597	41.2837	0
	High	IEGEmQVPDVDIR	1	2	2	F6S2X3;F6XEZ6	M5(Oxidation)	0	0	0.01569	3.0582	2	1516.73	-0.581528	38.3553	0
	High	GPQISAPNVDFNLEGPK	1	2	2	F6S2X3;F6XEZ6		0	0	0.01032	3.0432	2	1782.9	0.597083	49.7047	0
	High	MDVNVGDIDIEGPEGK	1	2	2	F6S2X3;F6XEZ6		0	0	0.0299	3.01559	2	1687.79	0.445879	50.2166	0
	High	AEGPEVDVNLPK	4	2	2	F6S2X3;F6XEZ6		0	0	0.04815	3.00339	2	1267.65	-0.811132	36.9712	0
	High	GEGPDVDVNLPK	2	2	2	F6S2X3;F6XEZ6		0	0	0.02438	2.93169	2	1239.62	-0.592191	36.8833	0
	High	VDIDAPDVEVQGPDWHLK	1	2	2	F6S2X3;F6XEZ6		0	0	0.0113	2.92207	3	2033	0.140476	50.0698	0
	High	VDLSAPDLSLEGPEGK	2	2	2	F6S2X3;F6XEZ6		0	0	0.03291	2.51405	2	1626.82	0.068799	48.7357	0
	High	GEGPEVDVNLPK	1	2	2	F6S2X3;F6XEZ6		0	0	0.05132	2.46477	2	1253.64	-0.508139	37.4371	0
	High	ADLDVSGPK	6	2	2	F6S2X3;F6XEZ6		0	0	0.0581	2.30666	2	901.463	-0.0891023	23.2466	0
	High	GPQITGPSLEGDLGLK	1	1	1	F6XEZ6		0	0	0.009892	2.21256	2	1581.85	-1.72118	49.9181	0
	High	VDIDAPDVDVHGPDWHLK	2	2	2	F6S2X3;F6XEZ6		0	0	0.002345	1.9189	4	2027.98	0.886691	45.6249	0
	High	GGVTGSPEASISGSK	1	1	1	F6XEZ6		0	0.001	0.07187	3.1709	2	1333.66	0.366216	24.8607	0
	High	GDVDVSVPK	1	2	2	F6S2X3;F6XEZ6		0	0.001	0.07357	2.78183	2	915.479	0.818336	27.0536	0
	High	GDVDVSLPK	1	2	2	F6S2X3;F6XEZ6		0	0.001	0.09567	2.0075	2	929.494	0.122452	32.2152	0
	High	GPEIDVK	1	2	2	F6S2X3;F6XEZ6		0	0.004	0.1627	1.96863	2	757.409	-0.303964	21.6511	0
	High	VDVEVPDVNIEGPEGK	1	2	2	F6S2X3;F6XEZ6		0	0.005	0.1758	1.73655	2	1695.84	0.722313	47.565	0
	High	gNVDISAPK	1	2	2	F6S2X3;F6XEZ6	N-Term(Acetyl)	0	0.008	0.2197	1.57123	2	942.489	-0.532925	16.4417	0
F7DZP5	Uncharacterized protein OS=Macaca mulatta GN=H1F0 PE=3 SV=1 - [F7DZP5_MACMU]	17.1926	16.49	2	3	3	6	194	20.8782	10.8433
	A2	Sequence	# PSMs	# Proteins	# Protein Groups	Protein Group Accessions	Modifications	ΔCn	q-Value	PEP	XCorr	Charge	MH+ [Da]	ΔM [ppm]	RT [min]	# Missed Cleavages
	High	VGENADSQIK	2	2	1	F7DZP5		0	0	0.02365	3.44783	2	1060.53	-0.764389	16.0792	0
	High	YSDMIVAAIQAEK	1	2	1	F7DZP5		0	0	0.001681	3.44614	2	1438.72	-0.03776	49.7686	0
	High	YSDmIVAAIQAEK	1	2	1	F7DZP5	M4(Oxidation)	0	0	0.03869	2.84975	2	1454.72	1.1086	42.7011	0
	High	GVGASGSFR	2	2	1	F7DZP5		0	0.001	0.094	2.3728	2	837.421	0.051369	19.3224	0
F7EFN9	Uncharacterized protein (Fragment) OS=Macaca mulatta GN=MYOF PE=2 SV=1 - [F7EFN9_MACMU]	8.35159	2.39	4	3	3	3	1963	223.713	6.02393
	A2	Sequence	# PSMs	# Proteins	# Protein Groups	Protein Group Accessions	Modifications	ΔCn	q-Value	PEP	XCorr	Charge	MH+ [Da]	ΔM [ppm]	RT [min]	# Missed Cleavages
	High	SLLTEADAGHTEFTDEVYQNESR	1	4	1	F7EFN9		0	0	0.003536	3.95921	3	2612.18	0.321953	48.4558	0
	High	GPVGTVSEAQLAR	1	4	1	F7EFN9		0	0	0.0114	2.21019	2	1284.69	-0.0871365	31.9312	0
	High	VGETIIDLENR	1	4	1	F7EFN9		0	0.001	0.09204	2.1822	2	1258.66	-0.44944	42.7316	0
F6TLV2	Uncharacterized protein OS=Macaca mulatta GN=HSPA9 PE=3 SV=1 - [F6TLV2_MACMU]	7.83035	5.15	1	3	3	3	679	73.6038	6.44287
	A2	Sequence	# PSMs	# Proteins	# Protein Groups	Protein Group Accessions	Modifications	ΔCn	q-Value	PEP	XCorr	Charge	MH+ [Da]	ΔM [ppm]	RT [min]	# Missed Cleavages
	High	AQFEGIVTDLIR	1	1	1	F6TLV2		0	0	0.01361	2.81885	2	1361.74	0.408462	57.7099	0
	High	DAGQISGLNVLR	1	1	1	F6TLV2		0	0	0.01359	2.52573	2	1242.68	0.164282	45.6765	0
	High	VQQTVQDLFGR	1	1	1	F6TLV2		0	0	0.05794	2.48578	2	1290.68	0.827968	43.1922	0
F7E6F1	Uncharacterized protein OS=Macaca mulatta GN=GC PE=2 SV=1 - [F7E6F1_MACMU]	15.2403	7.08	2	3	3	6	466	52.1396	5.70654
	A2	Sequence	# PSMs	# Proteins	# Protein Groups	Protein Group Accessions	Modifications	ΔCn	q-Value	PEP	XCorr	Charge	MH+ [Da]	ΔM [ppm]	RT [min]	# Missed Cleavages
	High	LPDATPTELAELVNK	3	2	1	F7E6F1		0	0	0.04459	3.56004	2	1610.86	-0.130601	54.2476	0
	High	YLSLLTTLSNR	1	2	1	F7E6F1		0	0	0.05766	1.60472	2	1280.72	-0.983204	54.2313	0
	High	YTFELSR	2	2	1	F7E6F1		0	0.002	0.1236	1.80405	2	915.457	-0.0693494	37.8015	0
F7HIT5	Uncharacterized protein OS=Macaca mulatta GN=CPNE3 PE=4 SV=1 - [F7HIT5_MACMU]	8.7704	5.03	1	3	3	4	537	60.0811	5.84619
	A2	Sequence	# PSMs	# Proteins	# Protein Groups	Protein Group Accessions	Modifications	ΔCn	q-Value	PEP	XCorr	Charge	MH+ [Da]	ΔM [ppm]	RT [min]	# Missed Cleavages
	High	VVLFEMEAR	1	1	1	F7HIT5		0	0	0.02678	2.21225	2	1093.57	-0.128798	46.609	0
	High	DIVQFVPFR	1	1	1	F7HIT5		0	0.001	0.07114	2.13043	2	1120.62	0.350472	57.0592	0
	High	FGVYDIDNK	1	1	1	F7HIT5		0	0.002	0.09684	2.24903	2	1070.52	0.081417	39.0784	0
	High	VVLFEmEAR	1	1	1	F7HIT5	M6(Oxidation)	0	0.002	0.0978	2.17868	2	1109.56	-0.934866	37.2792	0
F7GF13	Uncharacterized protein (Fragment) OS=Macaca mulatta PE=2 SV=1 - [F7GF13_MACMU]	11.8499	9.9	2	3	3	6	525	56.3234	9.48096
	A2	Sequence	# PSMs	# Proteins	# Protein Groups	Protein Group Accessions	Modifications	ΔCn	q-Value	PEP	XCorr	Charge	MH+ [Da]	ΔM [ppm]	RT [min]	# Missed Cleavages
	High	IIVENLFYPVTLDVLHQIFSK	3	2	1	F7GF13		0	0	0.01257	2.86938	3	2488.39	0.173164	83.9295	0
	High	IAIPGLAGAGNSVLLVSNLNPER	2	2	1	F7GF13		0	0	0.02327	2.56124	3	2275.28	0.308436	64.9284	0
	High	HQNVQLPR	1	2	1	F7GF13		0	0.003	0.1497	1.97726	2	991.544	1.14753	18.8165	0
G7PT55	Putative uncharacterized protein OS=Macaca fascicularis GN=EGM_08281 PE=4 SV=1 - [G7PT55_MACFA]	19.8166	20.59	2	3	3	6	204	23.1927	5.10986
	A2	Sequence	# PSMs	# Proteins	# Protein Groups	Protein Group Accessions	Modifications	ΔCn	q-Value	PEP	XCorr	Charge	MH+ [Da]	ΔM [ppm]	RT [min]	# Missed Cleavages
	High	SIQEIQELDKDDESLR	2	2	1	G7PT55		0	0	0.001268	5.16526	2	1917.94	-1.00282	40.8173	1
	High	AEEYEFLTPVEEAPK	3	2	1	G7PT55		0	0	0.05826	3.08179	2	1751.84	-0.656448	50.1693	0
	High	TDYmVGSYGPR	1	2	1	G7PT55	M4(Oxidation)	0	0.002	0.1036	2.16824	2	1261.55	0.289582	31.8212	0
G7Q104	Cell surface glycoprotein MAC-1 subunit alpha (Fragment) OS=Macaca fascicularis GN=EGM_11680 PE=3 SV=1 - [G7Q104_MACFA]	9.50643	4.8	1	3	3	5	687	75.9385	7.37158
	A2	Sequence	# PSMs	# Proteins	# Protein Groups	Protein Group Accessions	Modifications	ΔCn	q-Value	PEP	XCorr	Charge	MH+ [Da]	ΔM [ppm]	RT [min]	# Missed Cleavages
	High	VEATMEFNPR	1	1	1	G7Q104		0	0	0.01143	2.78944	2	1193.56	-0.360487	34.4208	0
	High	VEATmEFNPR	1	1	1	G7Q104	M5(Oxidation)	0	0	0.0404	2.76508	2	1209.56	-0.794092	27.5229	0
	High	SLPISLVFLVPVR	2	1	1	G7Q104		0	0.002	0.09911	1.21992	2	1439.9	1.07696	72.4383	0
	High	LFIALFPFEK	1	1	1	G7Q104		0	0.005	0.1715	2.34179	2	1224.7	0.726363	68.9282	0
G7PAW1	Thrombospondin-1 (Fragment) OS=Macaca fascicularis GN=EGM_15846 PE=4 SV=1 - [G7PAW1_MACFA]	12.5216	3.51	2	3	3	5	1168	129.157	4.95752
	A2	Sequence	# PSMs	# Proteins	# Protein Groups	Protein Group Accessions	Modifications	ΔCn	q-Value	PEP	XCorr	Charge	MH+ [Da]	ΔM [ppm]	RT [min]	# Missed Cleavages
	High	FTGSQPFGQGVEYATANK	3	2	1	G7PAW1		0	0	0.03135	3.92491	2	1901.9	-2.63766	41.5814	0
	High	TIVTTLQDSIR	1	2	1	G7PAW1		0	0.004	0.1682	1.35021	2	1246.7	0.335142	46.4633	0
	High	FVFGTTPEDILR	1	2	1	G7PAW1		0	0.008	0.213	2.45438	2	1394.73	-0.538319	56.5379	0
G7PUK9	Putative uncharacterized protein (Fragment) OS=Macaca fascicularis GN=EGM_07832 PE=4 SV=1 - [G7PUK9_MACFA]	23.2461	12.85	2	3	3	10	249	28.4536	6.53662
	A2	Sequence	# PSMs	# Proteins	# Protein Groups	Protein Group Accessions	Modifications	ΔCn	q-Value	PEP	XCorr	Charge	MH+ [Da]	ΔM [ppm]	RT [min]	# Missed Cleavages
	High	MGPSGGEGMEPER	3	2	1	G7PUK9		0	0	0.037	3.13226	2	1333.55	-0.561405	25.749	0
	High	QQSELQSQVR	2	2	1	G7PUK9		0	0	0.04189	2.84324	2	1202.61	0.746332	20.4192	0
	High	mGPSGGEGMEPER	2	2	1	G7PUK9	M1(Oxidation)	0	0	0.04446	2.71609	2	1349.55	0.499596	20.5606	0
	High	TQDQISNIK	2	2	1	G7PUK9		0	0.001	0.09025	1.81593	2	1046.55	0.0724199	21.1712	0
	High	mGPSGGEGmEPER	1	2	1	G7PUK9	M1(Oxidation); M9(Oxidation)	0	0.009	0.2325	2.5559	2	1365.54	-0.0733384	13.202	0
G7PLE9	Putative uncharacterized protein (Fragment) OS=Macaca fascicularis GN=EGM_04309 PE=4 SV=1 - [G7PLE9_MACFA]	10.0636	16.1	2	3	3	4	292	33.385	7.66455
	A2	Sequence	# PSMs	# Proteins	# Protein Groups	Protein Group Accessions	Modifications	ΔCn	q-Value	PEP	XCorr	Charge	MH+ [Da]	ΔM [ppm]	RT [min]	# Missed Cleavages
	High	DDETMYVESK	2	2	1	G7PLE9		0	0	0.03301	3.0334	2	1216.5	-0.224958	26.7282	0
	High	VYGSFLVNPESGYNVSLLYDLENLPASK	1	2	1	G7PLE9		0	0.001	0.07166	2.59119	3	3088.55	-0.307935	75.4805	0
	High	IIEETLALK	1	2	1	G7PLE9		0	0.001	0.0687	1.67458	2	1029.62	-1.21001	38.0982	0
G7PMA5	T-complex protein 1 subunit delta (Fragment) OS=Macaca fascicularis GN=EGM_04841 PE=3 SV=1 - [G7PMA5_MACFA]	10.2829	6.89	1	3	3	4	537	57.5886	7.60596
	A2	Sequence	# PSMs	# Proteins	# Protein Groups	Protein Group Accessions	Modifications	ΔCn	q-Value	PEP	XCorr	Charge	MH+ [Da]	ΔM [ppm]	RT [min]	# Missed Cleavages
	High	ALIAGGGAPEIELALR	1	1	1	G7PMA5		0	0	0.01264	2.8958	2	1550.89	0.165813	55.6592	0
	High	VIDPATATSVDLR	2	1	1	G7PMA5		0	0	0.04531	2.57411	2	1357.74	2.14602	40.6413	0
	High	FSNISAAK	1	1	1	G7PMA5		0	0.002	0.1103	2.13877	2	837.446	-0.305302	20.0867	0
G7NYZ9	Putative uncharacterized protein OS=Macaca fascicularis GN=EGM_10831 PE=4 SV=1 - [G7NYZ9_MACFA]	15.1436	5.86	1	3	3	7	904	99.7707	5.32568
	A2	Sequence	# PSMs	# Proteins	# Protein Groups	Protein Group Accessions	Modifications	ΔCn	q-Value	PEP	XCorr	Charge	MH+ [Da]	ΔM [ppm]	RT [min]	# Missed Cleavages
	High	AELATEEFLPVTPILEGFVILR	2	1	1	G7NYZ9		0	0	0.00201	4.66322	3	2457.37	1.75392	84.2848	0
	High	FGGSGSQVDSAR	1	1	1	G7NYZ9		0	0	0.004358	3.08218	2	1167.54	1.07699	19.4956	0
	High	GEAIEAILAALEVVSEPFR	4	1	1	G7NYZ9		0	0	0.03032	2.25687	3	2014.09	0.977267	93.0233	0
G7PAJ3	Putative uncharacterized protein OS=Macaca fascicularis GN=EGM_16732 PE=4 SV=1 - [G7PAJ3_MACFA]	122.643	14.01	1	3	27	49	2420	277.213	5.46533
	A2	Sequence	# PSMs	# Proteins	# Protein Groups	Protein Group Accessions	Modifications	ΔCn	q-Value	PEP	XCorr	Charge	MH+ [Da]	ΔM [ppm]	RT [min]	# Missed Cleavages
	High	GVMEHLEQQAQGFPEEFQDSPDVTHR	1	1	1	G7PAJ3		0	0	0.007403	4.97279	3	3011.35	-2.44563	51.9686	0
	High	LLSGEDVGQDEGATR	2	2	2	F6SKK1;G7PAJ3		0	0	0.002097	3.8192	2	1546.74	0.461437	29.9936	0
	High	ELYQQVVAQADLR	3	2	2	F6SKK1;G7PAJ3		0	0	0.02034	3.60913	2	1532.81	0.0123917	46.5127	0
	High	DGLNEMWADLLELIDTR	7	2	2	F6SKK1;G7PAJ3		0	0	0.003392	3.59124	2	2003.97	-1.62895	93.8436	0
	High	QLGIIPLLDPEDVFTENPDEK	3	2	2	F6SKK1;G7PAJ3		0	0	0.007936	3.31152	3	2382.21	-0.310218	73.6894	0
	High	AQGLLSAGHPEGEQIIR	3	2	2	F6SKK1;G7PAJ3		0	0	0.001114	3.23032	2	1775.94	0.0843358	35.8807	0
	High	FQIQDIVVPTQEGR	2	2	2	F6SKK1;G7PAJ3		0	0	0.04444	3.06361	2	1629.86	-0.241028	51.7962	0
	High	FLDLLEPLGR	3	2	2	F6SKK1;G7PAJ3		0	0	0.05905	3.0332	2	1172.67	1.10643	63.1313	0
	High	ETDDLEQWISEK	2	2	2	F6SKK1;G7PAJ3		0	0	0.03377	3.0236	2	1492.68	0.874167	51.8086	0
	High	DLAGVIAIQR	2	2	2	F6SKK1;G7PAJ3		0	0	0.01496	2.82934	2	1055.62	0.178074	45.4264	0
	High	DLLSWMESIIR	2	1	1	G7PAJ3		0	0	0.01609	2.80843	2	1362.71	0.443832	86.6639	0
	High	ALEDLAQELEK	2	2	2	F6SKK1;G7PAJ3		0	0	0.04409	2.56779	2	1258.65	-0.643786	49.4761	0
	High	AWESLEEAEYR	1	2	2	F6SKK1;G7PAJ3		0	0	0.01984	2.53736	2	1382.62	-0.956171	42.0306	0
	High	VIDHAIETEK	1	2	2	F6SKK1;G7PAJ3		0	0	0.04034	2.18962	2	1154.6	-0.281744	18.3135	0
	High	ELHLLGVQVQQFQDVATR	1	2	2	F6SKK1;G7PAJ3		0	0	0.01009	2.15394	3	2081.11	-0.340187	53.3399	0
	High	LIDAGHSEAATIAEWK	1	2	2	F6SKK1;G7PAJ3		0	0	0.02853	2.1205	3	1711.87	2.15334	41.7175	0
	High	LMEADIAIQGDK	1	2	2	F6SKK1;G7PAJ3		0	0	0.025	1.91822	2	1303.66	0.176764	38.4631	0
	High	DVEDETLWVEER	1	2	2	F6SKK1;G7PAJ3		0	0.001	0.0734	2.75099	2	1519.69	0.82853	49.3523	0
	High	VEDQVNVR	1	1	1	G7PAJ3		0	0.001	0.08597	2.42004	2	958.495	0.00579717	18.8152	0
	High	ETWLNENQR	2	2	2	F6SKK1;G7PAJ3		0	0.001	0.07939	2.2797	2	1189.56	-0.147499	30.3075	0
	High	DVAAIQAR	2	2	2	F6SKK1;G7PAJ3		0	0.001	0.08798	1.72932	2	843.469	0.540979	21.9792	0
	High	WISAMEDQLR	1	2	2	F6SKK1;G7PAJ3		0	0.001	0.07118	1.63566	2	1248.6	-0.217735	44.1328	0
	High	LQEAAAGR	1	2	2	F6SKK1;G7PAJ3		0	0.002	0.1025	1.43989	2	815.437	-0.576702	12.6135	0
	High	LVAEGNLYSDK	1	2	2	F6SKK1;G7PAJ3		0	0.003	0.1571	2.34857	2	1208.62	0.285588	30.7075	0
	High	ESQQLmDSHPEQK	1	2	2	F6SKK1;G7PAJ3	M6(Oxidation)	0	0.003	0.1557	2.32772	2	1572.7	-0.0495455	13.3457	0
	High	VQLIEDR	1	2	2	F6SKK1;G7PAJ3		0	0.004	0.1598	1.97999	2	872.483	-0.305219	26.9093	0
	High	FDILDQEMK	1	2	2	F6SKK1;G7PAJ3		0	0.007	0.2076	2.04775	2	1138.55	0.659258	46.7554	0
G7PXW6	Putative uncharacterized protein OS=Macaca fascicularis GN=EGM_09863 PE=3 SV=1 - [G7PXW6_MACFA]	12.3428	13.65	1	3	3	3	381	43.0739	7.25439
	A2	Sequence	# PSMs	# Proteins	# Protein Groups	Protein Group Accessions	Modifications	ΔCn	q-Value	PEP	XCorr	Charge	MH+ [Da]	ΔM [ppm]	RT [min]	# Missed Cleavages
	High	GTGGVDTAAVGSVFDVSNADR	1	1	1	G7PXW6		0	0	0.0006058	5.52239	2	1994.94	-0.635685	49.4041	0
	High	LGSSEVEQVQLVVDGVK	1	1	1	G7PXW6		0	0	0.005561	3.69456	2	1785.96	-0.0476974	52.8293	0
	High	GGDDLDPNYVLSSR	1	1	1	G7PXW6		0	0	0.05783	3.12583	2	1507.7	-0.696263	43.3316	0
G7Q228	Glucose-6-phosphate 1-dehydrogenase OS=Macaca fascicularis GN=EGM_19359 PE=3 SV=1 - [G7Q228_MACFA]	4.26524	4.71	2	3	3	3	552	62.9617	6.49365
	A2	Sequence	# PSMs	# Proteins	# Protein Groups	Protein Group Accessions	Modifications	ΔCn	q-Value	PEP	XCorr	Charge	MH+ [Da]	ΔM [ppm]	RT [min]	# Missed Cleavages
	High	GGYFDEFGIIR	1	2	1	G7Q228		0	0.001	0.08862	2.19794	2	1273.62	-0.35031	57.1861	0
	High	IFGPIWNR	1	2	1	G7Q228		0	0.002	0.1135	2.0673	2	1002.55	-0.266245	48.0859	0
	High	LEDFFAR	1	2	1	G7Q228		0	0.007	0.1952	1.59562	2	897.447	0.860133	42.3169	0
G7PHD3	Putative uncharacterized protein (Fragment) OS=Macaca fascicularis GN=EGM_02503 PE=4 SV=1 - [G7PHD3_MACFA]	52.2423	48.57	6	3	3	18	105	11.1324	6.50732
	A2	Sequence	# PSMs	# Proteins	# Protein Groups	Protein Group Accessions	Modifications	ΔCn	q-Value	PEP	XCorr	Charge	MH+ [Da]	ΔM [ppm]	RT [min]	# Missed Cleavages
	High	YAASSYLSLTSDQWK	1	6	1	G7PHD3		0	0	0.000566	4.84518	2	1719.82	0.683034	51.3635	0
	High	ADGSAVNAGVETTKPSK	11	6	1	G7PHD3		0	0	0.002863	4.15942	2	1631.83	1.16174	19.1964	0
	High	AAPSVTLFPPSSEELQANK	6	6	1	G7PHD3		0	0	0.01595	4.00053	2	1986.02	1.68504	48.0946	0
G7PUI6	Putative uncharacterized protein (Fragment) OS=Macaca fascicularis GN=EGM_07804 PE=4 SV=1 - [G7PUI6_MACFA]	11.0829	16.55	2	3	3	4	296	33.3171	8.5874
	A2	Sequence	# PSMs	# Proteins	# Protein Groups	Protein Group Accessions	Modifications	ΔCn	q-Value	PEP	XCorr	Charge	MH+ [Da]	ΔM [ppm]	RT [min]	# Missed Cleavages
	High	EAQDPEDEIAVLAFLVEAGPQENK	1	2	1	G7PUI6		0	0	0.0007996	4.12477	3	2612.27	0.388753	77.4844	0
	High	ASISGGGLPAR	2	2	1	G7PUI6		0	0	0.01195	2.57457	2	985.543	0.0698476	25.2191	0
	High	VVWTVFQEPIQLHR	1	2	1	G7PUI6		0	0	0.01131	2.34587	3	1751.96	0.162965	55.0163	0
G7PTB7	Putative uncharacterized protein (Fragment) OS=Macaca fascicularis GN=EGM_08294 PE=4 SV=1 - [G7PTB7_MACFA]	15.181	29.23	2	3	3	6	195	20.8417	6.17627
	A2	Sequence	# PSMs	# Proteins	# Protein Groups	Protein Group Accessions	Modifications	ΔCn	q-Value	PEP	XCorr	Charge	MH+ [Da]	ΔM [ppm]	RT [min]	# Missed Cleavages
	High	FAEVEHVVDAILFLLSDR	3	2	1	G7PTB7		0	0	0.04902	2.92381	3	2073.11	1.66627	88.3652	0
	High	AVIQVSQIVAR	1	2	1	G7PTB7		0	0.002	0.1062	2.75934	2	1183.72	0.27097	40.8138	0
	High	ALGSVGPVDLLVNNAAVALLQPFLEVTK	2	2	1	G7PTB7		0	0.008	0.2192	2.76571	3	2848.62	1.68215	93.4621	0
G7PMB2	Malate dehydrogenase OS=Macaca fascicularis GN=EGM_04848 PE=3 SV=1 - [G7PMB2_MACFA]	7.65378	12.11	1	3	3	3	289	31.7205	7.78174
	A2	Sequence	# PSMs	# Proteins	# Protein Groups	Protein Group Accessions	Modifications	ΔCn	q-Value	PEP	XCorr	Charge	MH+ [Da]	ΔM [ppm]	RT [min]	# Missed Cleavages
	High	DLDVAILVGSMPR	1	1	1	G7PMB2		0	0	0.0205	2.78943	2	1385.75	1.83101	64.1469	0
	High	GEFVTTVQQR	1	1	1	G7PMB2		0	0	0.02984	2.56167	2	1164.6	-0.257457	28.19	0
	High	FVEGLPINDFSR	1	1	1	G7PMB2		0	0.002	0.1193	2.30268	2	1393.71	-0.0905505	51.3713	0
F7BAD3	Actin-related protein 2 isoform b OS=Macaca mulatta GN=ACTR2 PE=2 SV=1 - [F7BAD3_MACMU]	13.6277	12.44	1	4	4	6	394	44.7322	6.7417
	A2	Sequence	# PSMs	# Proteins	# Protein Groups	Protein Group Accessions	Modifications	ΔCn	q-Value	PEP	XCorr	Charge	MH+ [Da]	ΔM [ppm]	RT [min]	# Missed Cleavages
	High	DLmVGDEASELR	1	1	1	F7BAD3	M3(Oxidation)	0	0	0.01004	2.94485	2	1350.62	-0.00239334	38.6419	0
	High	DLMVGDEASELR	1	1	1	F7BAD3		0	0	0.005821	2.39391	2	1334.63	-0.336844	43.3507	0
	High	GYAFNHSADFETVR	1	1	1	F7BAD3		0	0	0.01029	1.82921	3	1613.73	-0.0397946	37.4179	0
	High	ILLTEPPmNPTK	1	1	1	F7BAD3	M8(Oxidation)	0	0.002	0.1304	3.65505	2	1369.74	-1.311	35.4856	0
	High	HLWDYTFGPEK	1	1	1	F7BAD3		0	0.002	0.1173	2.2128	2	1392.66	1.17646	46.9713	0
	High	ILLTEPPMNPTK	1	1	1	F7BAD3		0	0.006	0.1859	2.42111	2	1353.75	0.507944	41.6267	0
F7DVH0	ADP-ribosylation factor 3 OS=Macaca mulatta GN=ARF3 PE=2 SV=1 - [F7DVH0_MACMU]	36.6509	28.18	3	4	5	15	181	20.5877	7.43018
	A2	Sequence	# PSMs	# Proteins	# Protein Groups	Protein Group Accessions	Modifications	ΔCn	q-Value	PEP	XCorr	Charge	MH+ [Da]	ΔM [ppm]	RT [min]	# Missed Cleavages
	High	QDLPNAMNAAEITDK	4	3	1	F7DVH0		0	0	0.006234	3.69738	2	1630.78	0.683634	41.6525	0
	High	QDLPNAmNAAEITDK	1	3	1	F7DVH0	M7(Oxidation)	0	0	0.01113	3.36072	2	1646.77	-0.608644	35.5159	0
	High	ILMVGLDAAGK	3	4	2	F7DVH0;F6XZM8		0	0	0.02648	2.85328	2	1087.62	0.0168174	43.5168	0
	High	mLAEDELR	1	3	1	F7DVH0	M1(Oxidation)	0	0	0.054	2.57035	2	992.472	-0.243956	25.9426	0
	High	MLAEDELR	3	3	1	F7DVH0		0	0	0.05774	2.37504	2	976.477	-0.0174716	31.4983	0
	High	ILmVGLDAAGK	1	4	2	F7DVH0;F6XZM8	M3(Oxidation)	0	0	0.03696	2.10724	2	1103.61	0.199779	37.9839	0
	High	DAVLLVFANK	1	3	1	F7DVH0		0	0.001	0.06353	2.65136	2	1089.63	-0.255884	53.4504	0
	High	LGLHSLR	1	3	1	F7DVH0		0	0.007	0.2067	1.36267	2	795.483	-0.476948	23.751	0
F7HNE5	Myosin light polypeptide 6 isoform 1 OS=Macaca mulatta GN=MYL6 PE=2 SV=1 - [F7HNE5_MACMU]	32.676	33.11	1	4	4	12	151	16.9191	4.65283
	A2	Sequence	# PSMs	# Proteins	# Protein Groups	Protein Group Accessions	Modifications	ΔCn	q-Value	PEP	XCorr	Charge	MH+ [Da]	ΔM [ppm]	RT [min]	# Missed Cleavages
	High	DQGTYEDYVEGLR	2	1	1	F7HNE5		0	0	0.00376	3.83687	2	1544.69	0.27441	47.9794	0
	High	VLDFEHFLPMLQTVAK	2	1	1	F7HNE5		0	0	0.01041	2.99162	3	1888.01	1.81408	68.7072	0
	High	ALGQNPTNAEVLK	4	1	1	F7HNE5		0	0	0.05705	2.92205	2	1354.73	-0.0751634	31.5662	0
	High	EAFQLFDR	4	1	1	F7HNE5		0	0.001	0.08363	2.39905	2	1025.51	-0.0671069	46.054	0
Q5TM17	Spliceosome RNA helicase DDX39B OS=Macaca mulatta GN=DDX39B PE=2 SV=1 - [DX39B_MACMU]	14.6777	12.62	1	4	4	6	428	48.9599	5.66846
	A2	Sequence	# PSMs	# Proteins	# Protein Groups	Protein Group Accessions	Modifications	ΔCn	q-Value	PEP	XCorr	Charge	MH+ [Da]	ΔM [ppm]	RT [min]	# Missed Cleavages
	High	ILVATNLFGR	2	1	1	Q5TM17		0	0	0.01585	2.34921	2	1103.66	0.388773	49.5811	0
	High	FEVNISELPDEIDISSYIEQTR	2	1	1	Q5TM17		0	0.001	0.06249	3.38478	2	2597.24	-8.48116	71.8951	0
	High	GLAITFVSDENDAK	1	1	1	Q5TM17		0	0.003	0.1548	2.05661	2	1479.73	-4.15838	44.9462	0
	High	ILNDVQDR	1	1	1	Q5TM17		0	0.004	0.163	1.83655	2	972.511	-0.271035	23.2964	0
F6PRP0	Keratan sulfate proteoglycan lumican OS=Macaca mulatta GN=LUM PE=2 SV=1 - [F6PRP0_MACMU]	22.0006	15.98	1	4	4	7	338	38.3968	6.53662
	A2	Sequence	# PSMs	# Proteins	# Protein Groups	Protein Group Accessions	Modifications	ΔCn	q-Value	PEP	XCorr	Charge	MH+ [Da]	ΔM [ppm]	RT [min]	# Missed Cleavages
	High	SLEYLDLSFNQIAK	1	1	1	F6PRP0		0	0	0.001721	4.29551	2	1640.85	0.671769	59.7592	0
	High	LPSGLPVSLLTLYLDNNK	1	1	1	F6PRP0		0	0	0.005172	4.07472	2	1957.11	2.29766	73.3026	0
	High	LKEDAVSAALR	2	1	1	F6PRP0		0	0	0.007923	3.714	2	1172.66	0.162466	28.0877	1
	High	SLEDLQLTHNK	3	1	1	F6PRP0		0	0	0.04106	2.90236	2	1297.67	0.0222829	31.4823	0
F7H4L9	Caldesmon isoform 5 OS=Macaca mulatta GN=CALD1 PE=2 SV=1 - [F7H4L9_MACMU]	25.4356	10.9	5	4	4	8	532	61.1752	7.45947
	A2	Sequence	# PSMs	# Proteins	# Protein Groups	Protein Group Accessions	Modifications	ΔCn	q-Value	PEP	XCorr	Charge	MH+ [Da]	ΔM [ppm]	RT [min]	# Missed Cleavages
	High	TTTTNTQVEGDDEAAFLER	4	5	1	F7H4L9		0	0	0.0001644	4.88769	2	2097.95	-1.79916	41.5891	0
	High	EFDPTVTDASLSLPSK	2	5	1	F7H4L9		0	0	0.00231	2.73101	2	1706.85	1.59388	49.0525	0
	High	EAEGAPQVEAGK	1	5	1	F7H4L9		0	0.003	0.139	2.46615	2	1185.57	-0.35	18.4973	0
	High	YEIEETETVTK	1	5	1	F7H4L9		0	0.003	0.1587	2.2948	2	1341.64	-0.0342325	31.2518	0
Q3I1S1	Uncharacterized protein (Fragment) OS=Macaca mulatta GN=VAT1 PE=2 SV=1 - [Q3I1S1_MACMU]	33.6926	20.7	1	4	4	10	401	42.7068	6.55127
	A2	Sequence	# PSMs	# Proteins	# Protein Groups	Protein Group Accessions	Modifications	ΔCn	q-Value	PEP	XCorr	Charge	MH+ [Da]	ΔM [ppm]	RT [min]	# Missed Cleavages
	High	EVTEAATVVAAAEAGAGEDASSPPAK	2	1	1	Q3I1S1		0	0	0.003049	4.5363	3	2399.17	6.07246	48.3169	0
	High	LPPLPVTPGMEGAGVVIAVGEGVSDR	4	1	1	Q3I1S1		0	0	0.002012	4.13601	3	2517.34	0.965739	66.5598	0
	High	GVDIVMDPLGGSDTAK	1	1	1	Q3I1S1		0	0	0.0233	3.39509	2	1574.77	-0.795744	49.2565	0
	High	TVENVTVFGTASASK	2	1	1	Q3I1S1		0	0	0.03689	3.10618	2	1510.78	0.32093	37.845	0
	High	LPPLPVTPGmEGAGVVIAVGEGVSDR	1	1	1	Q3I1S1	M10(Oxidation)	0	0	0.02422	2.83079	3	2533.34	1.28038	62.1277	0
F6UUX9	EF-hand domain-containing protein D2 OS=Macaca mulatta GN=EFHD2 PE=2 SV=1 - [F6UUX9_MACMU]	27.9316	18.18	1	4	4	9	242	26.8225	5.19873
	A2	Sequence	# PSMs	# Proteins	# Protein Groups	Protein Group Accessions	Modifications	ΔCn	q-Value	PEP	XCorr	Charge	MH+ [Da]	ΔM [ppm]	RT [min]	# Missed Cleavages
	High	ADLNQGIGEPQSPSR	4	1	1	F6UUX9		0	0	0.009085	4.72255	2	1568.76	-1.78733	29.1226	0
	High	LSEIDVSSEGVK	2	1	1	F6UUX9		0	0	0.004422	3.47071	2	1262.65	-0.864372	34.1839	0
	High	DGFIDLMELK	2	1	1	F6UUX9		0	0	0.05935	2.49341	2	1180.59	-0.056604	63.8578	0
	High	EFLLIFR	1	1	1	F6UUX9		0	0.003	0.155	1.48175	2	937.55	-0.223665	60.654	0
F6QJD8	Protein S100-A8 OS=Macaca mulatta GN=S100A8 PE=4 SV=1 - [F6QJD8_MACMU]	278.997	49.46	1	4	4	73	93	10.8146	6.68311
	A2	Sequence	# PSMs	# Proteins	# Protein Groups	Protein Group Accessions	Modifications	ΔCn	q-Value	PEP	XCorr	Charge	MH+ [Da]	ΔM [ppm]	RT [min]	# Missed Cleavages
	High	ELDINTDGAINFQEFLILVIK	68	1	1	F6QJD8		0	0	3.868e-05	5.71348	3	2405.3	0.578866	93.0504	0
	High	mLTDLEKALNSIIDVYHK	1	1	1	F6QJD8	N-Term(Acetyl)	0	0	0.008497	3.48738	3	2145.12	-1.95091	74.1068	1
	High	ALNSIIDVYHK	3	1	1	F6QJD8		0	0	0.0308	2.38431	2	1272.69	0.133981	38.5594	0
	High	GADAWFK	1	1	1	F6QJD8		0	0.003	0.1517	1.96484	2	794.383	-0.0579386	36.0185	0
F7HAE5	EH domain-containing protein 4 OS=Macaca mulatta GN=EHD4 PE=2 SV=1 - [F7HAE5_MACMU]	17.6975	11.65	1	4	5	6	541	61.2086	6.75635
	A2	Sequence	# PSMs	# Proteins	# Protein Groups	Protein Group Accessions	Modifications	ΔCn	q-Value	PEP	XCorr	Charge	MH+ [Da]	ΔM [ppm]	RT [min]	# Missed Cleavages
	High	AMQEQLENYDFTK	2	1	1	F7HAE5		0	0	0.00309	3.49885	2	1616.73	0.806129	42.638	0
	High	LFEAEAQDLFR	1	1	1	F7HAE5		0	0	0.007922	3.39755	2	1338.67	0.152152	53.8561	0
	High	YLLEQDFPGMR	1	4	2	F7HAE5;F6Y3E4		0	0	0.01452	2.68872	2	1368.66	0.593196	51.5182	0
	High	EYQISAGDFPEVK	1	1	1	F7HAE5		0	0	0.0377	2.66421	2	1482.71	0.210479	46.1687	0
	High	SISIIDSPGILSGEK	1	1	1	F7HAE5		0	0	0.0278	2.58325	2	1515.83	0.673525	50.8699	0
F7DI51	Protein S100-A6 OS=Macaca mulatta GN=S100A6 PE=4 SV=1 - [F7DI51_MACMU]	32.401	45.56	1	4	4	14	90	10.1733	5.47803
	A2	Sequence	# PSMs	# Proteins	# Protein Groups	Protein Group Accessions	Modifications	ΔCn	q-Value	PEP	XCorr	Charge	MH+ [Da]	ΔM [ppm]	RT [min]	# Missed Cleavages
	High	DQEVNFQEYVTFLGALALIYNEALKG	2	1	1	F7DI51		0	0	0.02344	5.03602	3	2945.5	1.33567	98.8627	1
	High	DQEVNFQEYVTFLGALALIYNEALK	3	1	1	F7DI51		0	0	0.03171	3.68081	3	2888.47	0.554095	98.1969	0
	High	LQDAEIAR	2	1	1	F7DI51		0	0	0.05374	2.66657	2	915.489	-0.181202	21.5665	0
	High	LMEDLDR	4	1	1	F7DI51		0	0.002	0.1045	2.12036	2	891.424	-0.321521	28.9038	0
	High	LmEDLDR	3	1	1	F7DI51	M2(Oxidation)	0	0.003	0.1358	1.91408	2	907.419	-0.294825	20.8856	0
F7GVP7	Glutathione peroxidase OS=Macaca mulatta GN=EGK_11639 PE=3 SV=1 - [F7GVP7_MACMU]	32.1167	35.17	1	4	4	11	145	16.1501	5.5542
	A2	Sequence	# PSMs	# Proteins	# Protein Groups	Protein Group Accessions	Modifications	ΔCn	q-Value	PEP	XCorr	Charge	MH+ [Da]	ΔM [ppm]	RT [min]	# Missed Cleavages
	High	FQTIDIEPDIEALLSQGPSSA	7	1	1	F7GVP7		0	0	0.003365	4.43289	2	2231.11	2.656	79.5958	0
	High	RFQTIDIEPDIEALLSQGPSSA	1	1	1	F7GVP7		0	0	0.0274	2.83398	2	2387.21	-0.298151	71.471	1
	High	EALPAPSDDATALMTDPK	2	1	1	F7GVP7		0	0	0.01517	2.31891	2	1842.88	0.394513	45.9925	0
	High	FLVGPDGVPVR	1	1	1	F7GVP7		0	0.007	0.1962	2.0434	2	1155.65	0.00511237	42.3781	0
F7A782	40S ribosomal protein S3 OS=Macaca mulatta GN=RPS3 PE=2 SV=1 - [F7A782_MACMU]	15.8316	20.99	1	4	4	7	243	26.6714	9.65674
	A2	Sequence	# PSMs	# Proteins	# Protein Groups	Protein Group Accessions	Modifications	ΔCn	q-Value	PEP	XCorr	Charge	MH+ [Da]	ΔM [ppm]	RT [min]	# Missed Cleavages
	High	ELAEDGYSGVEVR	3	1	1	F7A782		0	0	0.0055	3.28412	2	1423.67	-0.214914	35.3215	0
	High	AELNEFLTR	1	1	1	F7A782		0	0.002	0.1065	1.36781	2	1092.57	0.518068	41.7579	0
	High	DEILPTTPISEQK	1	1	1	F7A782		0	0.003	0.1339	2.08163	2	1470.77	0.112272	41.5558	0
	High	GGKPEPPAMPQPVPTA	1	1	1	F7A782		0	0.004	0.1619	1.99526	2	1573.8	-1.41039	36.1597	0
	High	GGKPEPPAmPQPVPTA	1	1	1	F7A782	M9(Oxidation)	0	0.007	0.2007	2.64725	2	1589.8	-0.11727	28.7202	0
F6UC36	Non-POU domain-containing octamer-binding protein OS=Macaca mulatta GN=NONO PE=2 SV=1 - [F6UC36_MACMU]	31.2882	14.86	1	4	5	11	471	54.1973	8.95361
	A2	Sequence	# PSMs	# Proteins	# Protein Groups	Protein Group Accessions	Modifications	ΔCn	q-Value	PEP	XCorr	Charge	MH+ [Da]	ΔM [ppm]	RT [min]	# Missed Cleavages
	High	NLPQYVSNELLEEAFSVFGQVER	5	1	1	F6UC36		0	0	0.001255	4.93269	3	2668.33	0.22172	86.7799	0
	High	FAQPGSFEYEYAMR	1	1	1	F6UC36		0	0.001	0.07032	2.04558	2	1695.75	-0.0668665	47.8431	0
	High	AVVIVDDR	2	2	2	F6UC36;F6SSM0		0	0.001	0.08017	1.61824	2	886.499	0.0732229	26.4813	0
	High	FAQPGSFEYEYAmR	1	1	1	F6UC36	M13(Oxidation)	0	0.002	0.1238	2.4101	2	1711.74	-0.304691	43.6095	0
	High	LFVGNLPPDITEEEMR	1	1	1	F6UC36		0	0.002	0.1148	2.20938	2	1859.92	-0.0964581	54.1777	0
	High	VELDNMPLR	1	1	1	F6UC36		0	0.003	0.1519	1.92681	2	1086.56	0.275858	38.6673	0
F7HLH7	Peroxiredoxin-1 OS=Macaca mulatta GN=PRDX1 PE=2 SV=1 - [F7HLH7_MACMU]	23.3617	26.63	1	4	5	12	199	22.1103	8.1333
	A2	Sequence	# PSMs	# Proteins	# Protein Groups	Protein Group Accessions	Modifications	ΔCn	q-Value	PEP	XCorr	Charge	MH+ [Da]	ΔM [ppm]	RT [min]	# Missed Cleavages
	High	QITVNDLPVGR	4	2	2	F6U5B4;F7HLH7		0	0	0.01924	2.92328	2	1211.67	0.13599	40.1904	0
	High	TIAQDYGVLK	2	1	1	F7HLH7		0	0	0.05266	1.90888	2	1107.61	0.48462	36.6475	0
	High	ADEGISFR	1	1	1	F7HLH7		0	0.001	0.08392	2.18149	2	894.431	-0.266373	28.9251	0
	High	QGGLGPmNIPLVSDPK	1	1	1	F7HLH7	M7(Oxidation)	0	0.001	0.06186	2.04609	2	1638.85	0.317516	45.0184	0
	High	GLFIIDDK	4	1	1	F7HLH7		0	0.001	0.09578	2.03457	2	920.509	0.0275513	46.3845	0
F6W7W1	Alkaline phosphatase OS=Macaca mulatta GN=ALPL PE=2 SV=1 - [F6W7W1_MACMU]	10.3785	8.59	1	4	4	4	524	57.4188	6.62451
	A2	Sequence	# PSMs	# Proteins	# Protein Groups	Protein Group Accessions	Modifications	ΔCn	q-Value	PEP	XCorr	Charge	MH+ [Da]	ΔM [ppm]	RT [min]	# Missed Cleavages
	High	LDGLDLVNIWK	1	1	1	F6W7W1		0	0	0.01076	3.33844	2	1285.72	0.193145	65.8538	0
	High	ANEGTVGVSAATER	1	1	1	F6W7W1		0	0	0.01877	1.94489	2	1361.67	0.145251	24.1072	0
	High	DIDVImGGGR	1	1	1	F6W7W1	M6(Oxidation)	0	0.001	0.08693	2.7376	2	1048.51	0.424272	31.969	0
	High	TDVEYEIDEK	1	1	1	F6W7W1		0	0.003	0.1321	2.35753	2	1240.56	0.515936	30.6855	0
F7AEK9	Cytokeratin-2e OS=Macaca mulatta GN=KRT2 PE=3 SV=1 - [F7AEK9_MACMU]	60.2014	16.07	1	4	10	24	641	65.4621	8.01611
	A2	Sequence	# PSMs	# Proteins	# Protein Groups	Protein Group Accessions	Modifications	ΔCn	q-Value	PEP	XCorr	Charge	MH+ [Da]	ΔM [ppm]	RT [min]	# Missed Cleavages
	High	FLEQQNQVLQTK	5	2	2	F7B786;F7AEK9		0	0	0.003877	4.59907	2	1475.79	0.251276	34.604	0
	High	GFSSGSAVVSGGSR	3	1	1	F7AEK9		0	0	0.005319	4.26334	2	1254.61	-0.408238	25.6321	0
	High	LNDLEEALQQAK	1	1	1	F7AEK9		0	0	0.0123	3.24911	2	1371.71	-0.287328	45.5905	0
	High	NVQDAIADAEQR	1	1	1	F7AEK9		0	0	0.0129	3.04898	2	1329.64	-0.420983	36.0421	0
	High	LALDVEIATYR	1	4	3	F7AEK9;F7E526;F7HGY2		0	0	0.0231	2.56726	2	1263.7	0.871151	51.2661	0
	High	AQYEEIAQR	4	3	2	F7AEK9;F7E526		0	0	0.05771	2.54329	2	1107.54	-0.161702	25.1216	0
	High	IEISELNR	4	2	2	F7B786;F7AEK9		0	0.001	0.07237	2.54498	2	973.531	-0.0973121	33.7038	0
	High	YEDEINK	3	6	5	F7B786;F6U9A3;F7AEK9;F7E526;F7HGY2		0	0.002	0.114	2.0966	2	910.415	0.121414	15.8614	0
	High	TAAENDFVTLK	1	1	1	F7AEK9		0	0.003	0.1334	2.24791	2	1208.62	0.0753137	36.8687	0
	High	FASFIDK	1	6	5	F6U9A3;F7AEK9;F7BW95;F7E526;F7HGY2		0	0.007	0.2024	1.59004	2	827.43	0.412174	35.2296	0
F7H2A5	Profilin OS=Macaca mulatta GN=PFN1 PE=2 SV=1 - [F7H2A5_MACMU]	39.704	37.14	1	4	4	13	140	15.0446	8.26514
	A2	Sequence	# PSMs	# Proteins	# Protein Groups	Protein Group Accessions	Modifications	ΔCn	q-Value	PEP	XCorr	Charge	MH+ [Da]	ΔM [ppm]	RT [min]	# Missed Cleavages
	High	DSLLQDGEFSMDLR	4	1	1	F7H2A5		0	0	0.002311	4.41832	2	1625.75	0.497854	57.1757	0
	High	TFVNITPAEVGVLVGK	4	1	1	F7H2A5		0	0	0.02205	3.83073	2	1643.94	0.249455	59.2929	0
	High	DSLLQDGEFSmDLR	3	1	1	F7H2A5	M11(Oxidation)	0	0	0.001795	3.14347	2	1641.74	-0.499154	51.3069	0
	High	STGGAPTFNVTVTK	1	1	1	F7H2A5		0	0	0.01086	1.96871	2	1379.72	-0.163155	35.2138	0
	High	TLVLLMGK	1	1	1	F7H2A5		0	0.001	0.0729	1.56611	2	874.543	-0.0159124	45.1984	0
F7CA88	Ribonuclease/angiogenin inhibitor 1 OS=Macaca mulatta GN=RNH1 PE=4 SV=1 - [F7CA88_MACMU]	34.6482	16.45	2	4	4	10	456	49.1797	4.81787
	A2	Sequence	# PSMs	# Proteins	# Protein Groups	Protein Group Accessions	Modifications	ΔCn	q-Value	PEP	XCorr	Charge	MH+ [Da]	ΔM [ppm]	RT [min]	# Missed Cleavages
	High	ELSLAGNELGDEGAR	4	2	1	F7CA88		0	0	0.002388	3.79928	2	1530.74	-0.466552	39.9736	0
	High	ELTVSNNDINEAGVR	4	2	1	F7CA88		0	0	0.0008244	3.55771	2	1630.81	1.32704	34.925	0
	High	SLPTLQELHLSDNLLGDAGLQLLCEGLLDPQCR	1	2	1	F7CA88		0	0.001	0.0837	3.97361	3	3574.81	-4.12993	83.182	0
	High	LQALEEEKPSLR	1	2	1	F7CA88		0	0.001	0.07268	2.99481	2	1412.78	1.22408	29.8328	0
F7HQ21	Macrophage-capping protein OS=Macaca mulatta GN=CAPG PE=2 SV=1 - [F7HQ21_MACMU]	10.3504	13.79	1	4	4	4	348	38.5095	6.25244
	A2	Sequence	# PSMs	# Proteins	# Protein Groups	Protein Group Accessions	Modifications	ΔCn	q-Value	PEP	XCorr	Charge	MH+ [Da]	ΔM [ppm]	RT [min]	# Missed Cleavages
	High	mQYALNTQVEILPQGR	1	1	1	F7HQ21	M1(Oxidation)	0	0	0.003524	3.5465	2	1876.96	0.340878	47.7562	0
	High	VSDATGQmNLTK	1	1	1	F7HQ21	M8(Oxidation)	0	0	0.0114	2.63479	2	1280.62	0.00281383	17.8894	0
	High	QAALQVAEGFISR	1	1	1	F7HQ21		0	0	0.02612	2.17266	2	1389.75	0.542455	50.9735	0
	High	DLALAIR	1	1	1	F7HQ21		0	0.003	0.1551	1.99647	2	771.472	-0.109787	39.9276	0
F7H7G9	Alpha-1-acid glycoprotein 1 OS=Macaca mulatta GN=LOC703984 PE=4 SV=1 - [F7H7G9_MACMU]	22.2331	18.81	1	4	4	9	202	23.6497	4.90674
	A2	Sequence	# PSMs	# Proteins	# Protein Groups	Protein Group Accessions	Modifications	ΔCn	q-Value	PEP	XCorr	Charge	MH+ [Da]	ΔM [ppm]	RT [min]	# Missed Cleavages
	High	TFMLAFEVNDEK	3	1	1	F7H7G9		0	0	0.009237	3.06151	2	1443.68	-0.0697206	54.9857	0
	High	WFYIASAFR	1	1	1	F7H7G9		0	0	0.03508	2.5476	2	1160.59	0.220196	58.3149	0
	High	TEDTIFLR	1	1	1	F7H7G9		0	0.001	0.07811	2.34678	2	994.52	-0.91852	37.4738	0
	High	SDVVYTDQK	4	1	1	F7H7G9		0	0.002	0.1089	2.42195	2	1054.51	0.244088	17.1399	0
F7E976	Uncharacterized protein OS=Macaca mulatta GN=NID2 PE=4 SV=1 - [F7E976_MACMU]	13.6886	8.05	3	4	5	6	969	107.06	5.69385
	A2	Sequence	# PSMs	# Proteins	# Protein Groups	Protein Group Accessions	Modifications	ΔCn	q-Value	PEP	XCorr	Charge	MH+ [Da]	ΔM [ppm]	RT [min]	# Missed Cleavages
	High	VHITQTAEGLDPENYLSIK	1	3	1	F7E976		0	0	0.005311	3.27819	3	2128.09	0.365755	50.6717	0
	High	ASLELGAEPETIVNSGLISPEGLAIDHIR	1	3	1	F7E976		0	0	0.04523	2.93998	3	3001.59	1.21684	64.1693	0
	High	GNLYWTDWNR	2	5	2	F7EXJ3;F7E976		0	0.002	0.09669	1.87131	2	1324.61	0.206879	49.4139	0
	High	IETSSLDGENR	1	3	1	F7E976		0	0.002	0.1237	1.64	2	1220.57	-1.3217	22.6362	0
	High	SGYEFADDR	1	3	1	F7E976		0	0.007	0.194	1.83935	2	1059.44	-0.143124	28.5964	0
F6S3E9	Ferritin (Fragment) OS=Macaca mulatta GN=LOC707011 PE=3 SV=1 - [F6S3E9_MACMU]	20.7828	20.08	2	4	4	8	244	27.7067	7.10791
	A2	Sequence	# PSMs	# Proteins	# Protein Groups	Protein Group Accessions	Modifications	ΔCn	q-Value	PEP	XCorr	Charge	MH+ [Da]	ΔM [ppm]	RT [min]	# Missed Cleavages
	High	QNYHQDSEAAINR	4	2	1	F6S3E9		0	0	0.006656	3.02791	2	1545.7	-0.600828	18.6905	0
	High	mGAPESGLAEYLFDK	1	2	1	F6S3E9	M1(Oxidation)	0	0	0.03462	2.99125	2	1643.76	0.753778	56.1985	0
	High	MGAPESGLAEYLFDK	1	2	1	F6S3E9		0	0	0.01344	2.5298	2	1627.77	0.411996	57.8832	0
	High	NVNQSLLELHK	1	2	1	F6S3E9		0	0.003	0.1554	2.78672	2	1294.71	-0.996898	33.7279	0
	High	ELGDHVTNLR	1	2	1	F6S3E9		0	0.006	0.1822	2.01623	2	1153.6	-0.375042	25.4933	0
F7HAS6	Uncharacterized protein OS=Macaca mulatta GN=HIST1H1C PE=3 SV=1 - [F7HAS6_MACMU]	25.7865	15.96	4	4	4	12	213	21.5939	11.0776
	A2	Sequence	# PSMs	# Proteins	# Protein Groups	Protein Group Accessions	Modifications	ΔCn	q-Value	PEP	XCorr	Charge	MH+ [Da]	ΔM [ppm]	RT [min]	# Missed Cleavages
	High	ALAAAGYDVEK	4	4	1	F7HAS6		0	0	0.02433	3.20702	2	1107.57	0.147714	29.6043	0
	High	SGVSLAALK	4	4	1	F7HAS6		0	0	0.04112	2.1767	2	845.509	-0.43249	33.9298	0
	High	eRSGVSLAALK	1	4	1	F7HAS6	N-Term(Acetyl)	0	0	0.0541	1.6437	3	1172.66	0.155263	37.2068	1
	High	ASGPPVSELITK	3	4	1	F7HAS6		0	0.001	0.08637	2.73327	2	1198.67	-0.159479	37.3281	0
F7DC90	Uncharacterized protein OS=Macaca mulatta GN=AHCY PE=3 SV=1 - [F7DC90_MACMU]	13.6253	10.42	2	4	4	7	432	47.6671	6.20166
	A2	Sequence	# PSMs	# Proteins	# Protein Groups	Protein Group Accessions	Modifications	ΔCn	q-Value	PEP	XCorr	Charge	MH+ [Da]	ΔM [ppm]	RT [min]	# Missed Cleavages
	High	VPAINVNDSVTK	3	2	1	F7DC90		0	0	0.03522	2.93623	2	1256.69	0.635826	32.8424	0
	High	ALDIAENEMPGLMR	1	2	1	F7DC90		0	0	0.02281	2.53977	2	1559.76	-0.278683	51.3081	0
	High	VADIGLAAWGR	1	2	1	F7DC90		0	0.001	0.08822	2.64006	2	1128.62	-0.825256	47.2519	0
	High	IILLAEGR	2	2	1	F7DC90		0	0.001	0.0813	1.69925	2	884.556	-0.882561	37.6915	0
F7H193	Uncharacterized protein OS=Macaca mulatta GN=LTA4H PE=4 SV=1 - [F7H193_MACMU]	23.977	11	2	4	4	7	609	69.3023	6.49365
	A2	Sequence	# PSMs	# Proteins	# Protein Groups	Protein Group Accessions	Modifications	ΔCn	q-Value	PEP	XCorr	Charge	MH+ [Da]	ΔM [ppm]	RT [min]	# Missed Cleavages
	High	TLTGTAALTVQSQEDNLR	2	2	1	F7H193		0	0	0.0001605	4.76464	2	1917.99	1.0325	43.5677	0
	High	EEDLNSFNATDLK	1	2	1	F7H193		0	0	0.01238	3.48062	2	1495.69	-0.375708	42.4457	0
	High	LVVDLTDVDPDVAYSSVPYEK	1	2	1	F7H193		0	0	0.02009	3.43995	2	2324.15	-3.73976	59.9531	0
	High	SSALQWLTPEQTSGK	3	2	1	F7H193		0	0	0.05783	3.23999	2	1632.82	0.49895	48.8055	0
F7FZ84	Uncharacterized protein OS=Macaca mulatta GN=RPS18 PE=3 SV=1 - [F7FZ84_MACMU]	8.95343	24.34	2	4	4	5	152	17.5967	10.6089
	A2	Sequence	# PSMs	# Proteins	# Protein Groups	Protein Group Accessions	Modifications	ΔCn	q-Value	PEP	XCorr	Charge	MH+ [Da]	ΔM [ppm]	RT [min]	# Missed Cleavages
	High	AGELTEDEVER	1	2	1	F7FZ84		0	0.001	0.07303	2.66765	2	1247.57	-2.40645	26.0688	0
	High	VITIMQNPR	1	2	1	F7FZ84		0	0.002	0.1115	1.91265	2	1071.6	-0.486742	33.3411	0
	High	IPDWFLNR	2	2	1	F7FZ84		0	0.002	0.1303	1.81605	2	1060.56	0.73908	51.8043	0
	High	VLNTNIDGR	1	1	1	F7FZ84		0	0.004	0.1697	1.48695	2	1001.54	-1.11607	24.97	0
F7FKY6	Uncharacterized protein OS=Macaca mulatta GN=LOC706736 PE=2 SV=1 - [F7FKY6_MACMU]	11.0773	11.58	3	4	4	4	846	93.8301	5.46533
	A2	Sequence	# PSMs	# Proteins	# Protein Groups	Protein Group Accessions	Modifications	ΔCn	q-Value	PEP	XCorr	Charge	MH+ [Da]	ΔM [ppm]	RT [min]	# Missed Cleavages
	High	VTGEEWLVTTVGAYLPAVFEEVLDLVDAVILTEK	1	3	1	F7FKY6		0	0	0.05306	3.41649	4	3718.98	1.41766	126.48	0
	High	VVAGDEWLFEGPGTYIPR	1	3	1	F7FKY6		0	0	0.01129	2.57974	2	2006	-0.132995	62.5878	0
	High	QAIPLDENEGIYVQDVK	1	3	1	F7FKY6		0	0	0.002298	2.54592	2	1930.98	0.455106	47.4659	0
	High	SFFLQPGEQLEQGIQDVYVLSEQQGLLLR	1	3	1	F7FKY6		0	0	0.01517	2.53512	3	3334.73	-0.699884	84.5893	0
F7C9A4	Uncharacterized protein OS=Macaca mulatta GN=HPX PE=4 SV=1 - [F7C9A4_MACMU]	26.6594	9.74	1	4	4	10	462	51.5253	7.6792
	A2	Sequence	# PSMs	# Proteins	# Protein Groups	Protein Group Accessions	Modifications	ΔCn	q-Value	PEP	XCorr	Charge	MH+ [Da]	ΔM [ppm]	RT [min]	# Missed Cleavages
	High	SGAQATWTELPWPHEK	4	1	1	F7C9A4		0	0	0.00141	4.02382	3	1837.89	-0.385633	48.8173	0
	High	WFWDLATGTmK	1	1	1	F7C9A4	M10(Oxidation)	0	0	0.01999	3.17244	2	1371.64	0.0365167	60.2443	0
	High	WFWDLATGTMK	2	1	1	F7C9A4		0	0	0.02064	2.57975	2	1355.65	1.32854	63.5824	0
	High	GGYTLVSGYPK	1	1	1	F7C9A4		0	0.001	0.0739	2.20709	2	1141.59	0.180062	37.0218	0
	High	LWWLDLK	2	1	1	F7C9A4		0	0.003	0.1428	1.77332	2	973.55	-0.152701	62.3035	0
F7FLT9	Phosphorylase OS=Macaca mulatta GN=PYGL PE=2 SV=1 - [F7FLT9_MACMU]	10.7253	6.97	2	4	4	4	847	97.045	7.15186
	A2	Sequence	# PSMs	# Proteins	# Protein Groups	Protein Group Accessions	Modifications	ΔCn	q-Value	PEP	XCorr	Charge	MH+ [Da]	ΔM [ppm]	RT [min]	# Missed Cleavages
	High	DFNVGDYIQAVLDR	1	2	1	F7FLT9		0	0	0.006317	3.84405	2	1624.8	0.254413	75.9844	0
	High	NLAENISR	1	2	1	F7FLT9		0	0.001	0.07532	1.82687	2	916.485	0.284364	24.5579	0
	High	VLYPNDNFFEGK	1	2	1	F7FLT9		0	0.006	0.1833	2.33432	2	1442.7	0.172454	48.2542	0
	High	VIPATDLSEQISTAGTEASGTGNmK	1	2	1	F7FLT9	M24(Oxidation)	0	0.008	0.2123	2.72007	3	2494.2	0.213339	45.8394	0
F7HK67	Uncharacterized protein OS=Macaca mulatta GN=LOC100424103 PE=2 SV=1 - [F7HK67_MACMU]	10.8075	12.8	4	4	4	5	375	39.8666	8.19189
	A2	Sequence	# PSMs	# Proteins	# Protein Groups	Protein Group Accessions	Modifications	ΔCn	q-Value	PEP	XCorr	Charge	MH+ [Da]	ΔM [ppm]	RT [min]	# Missed Cleavages
	High	EMTDGGVDFSFEVIGR	1	4	1	F7HK67		0	0	0.00309	3.0138	2	1758.8	-2.27257	58.8299	0
	High	INEGFDLLR	2	4	1	F7HK67		0	0	0.01965	2.80493	2	1076.57	-0.233624	46.9207	0
	High	FSLDALITHVLPFEK	1	4	1	F7HK67		0	0	0.02601	2.65838	3	1729.95	0.53814	69.8499	0
	High	GTLQDGTR	1	3	1	F7HK67		0	0.004	0.1595	1.5749	2	847.427	0.0780971	12.8193	0
F7FD32	Uncharacterized protein OS=Macaca mulatta GN=GNAI2 PE=2 SV=1 - [F7FD32_MACMU]	27.0758	14.57	2	4	4	9	350	40.0309	5.64307
	A2	Sequence	# PSMs	# Proteins	# Protein Groups	Protein Group Accessions	Modifications	ΔCn	q-Value	PEP	XCorr	Charge	MH+ [Da]	ΔM [ppm]	RT [min]	# Missed Cleavages
	High	IAQSDYIPTQQDVLR	3	2	1	F7FD32		0	0	0.008806	3.85995	2	1746.9	0.626561	43.6862	0
	High	AMGNLQIDFADPSR	2	2	1	F7FD32		0	0	0.005921	3.3938	2	1534.73	-0.133084	49.6198	0
	High	AmGNLQIDFADPSR	1	2	1	F7FD32	M2(Oxidation)	0	0	0.008928	3.20423	2	1550.73	1.80918	44.2431	0
	High	LLLLGAGESGK	2	2	1	F7FD32		0	0	0.04703	2.56789	2	1057.63	0.038236	40.1037	0
	High	YDEAASYIQSK	1	2	1	F7FD32		0	0.002	0.09672	2.99371	2	1274.59	1.198	30.9284	0
F7FF62	Uncharacterized protein OS=Macaca mulatta GN=PSME1 PE=2 SV=1 - [F7FF62_MACMU]	24.9093	24.2	4	4	4	9	219	24.8768	5.05908
	A2	Sequence	# PSMs	# Proteins	# Protein Groups	Protein Group Accessions	Modifications	ΔCn	q-Value	PEP	XCorr	Charge	MH+ [Da]	ΔM [ppm]	RT [min]	# Missed Cleavages
	High	DVIEQLNLVTTWLQLQIPR	6	4	1	F7FF62		0	0	0.004916	3.57061	3	2279.28	1.16101	90.2764	0
	High	IEDGNNFGVAVQEK	1	4	1	F7FF62		0	0.002	0.1174	2.64565	2	1519.74	-1.91076	34.3437	0
	High	ILVLLQR	1	4	1	F7FF62		0	0.003	0.1426	1.83709	2	854.582	-0.690042	41.4851	0
	High	EPALNEANLSNLK	1	4	1	F7FF62		0	0.004	0.1705	2.12315	2	1412.74	0.369275	40.6152	0
F7GQQ6	Uncharacterized protein OS=Macaca mulatta GN=XRCC6 PE=2 SV=1 - [F7GQQ6_MACMU]	17.854	10.2	3	4	4	7	559	64.213	9.23193
	A2	Sequence	# PSMs	# Proteins	# Protein Groups	Protein Group Accessions	Modifications	ΔCn	q-Value	PEP	XCorr	Charge	MH+ [Da]	ΔM [ppm]	RT [min]	# Missed Cleavages
	High	TFNTSTGGLLLPSDTK	2	3	1	F7GQQ6		0	0	0.005342	3.06935	2	1651.86	1.2539	46.312	0
	High	NLEALALDLMEPEQAVDLTLPK	2	3	1	F7GQQ6		0	0	0.01932	2.98539	3	2423.28	0.914423	77.9163	0
	High	IMATPEQVDK	2	3	1	F7GQQ6		0	0.001	0.06689	2.68467	2	1131.57	0.286011	25.9456	0
	High	LGSLVDEFK	1	3	1	F7GQQ6		0	0.006	0.1912	1.98989	2	1007.54	-1.17304	43.4462	0
F6YKA7	Uncharacterized protein OS=Macaca mulatta GN=KRT14 PE=2 SV=1 - [F6YKA7_MACMU]	47.1858	21.64	2	4	10	20	476	51.5213	5.08447
	A2	Sequence	# PSMs	# Proteins	# Protein Groups	Protein Group Accessions	Modifications	ΔCn	q-Value	PEP	XCorr	Charge	MH+ [Da]	ΔM [ppm]	RT [min]	# Missed Cleavages
	High	APSTYGGGLSVSSSR	1	2	1	F6YKA7		0	0	0.001683	3.68925	2	1425.7	-0.224801	29.8769	0
	High	ALEEANADLEVK	2	2	1	F6YKA7		0	0	0.004539	3.53453	2	1301.66	-0.686047	33.0046	0
	High	EVASNSELVQSSR	1	2	1	F6YKA7		0	0	0.002255	3.32321	2	1405.69	-0.261402	24.3517	0
	High	VLDELTLAR	3	3	2	F7A635;F6YKA7		0	0	0.02821	3.07884	2	1029.59	-0.732379	41.3346	0
	High	LEQEIATYR	1	3	2	F7A635;F6YKA7		0	0	0.04521	2.7076	2	1122.58	0.240457	28.923	0
	High	VTMQNLNDR	3	5	2	F7B5G7;F6YKA7		0	0	0.04565	2.69796	2	1090.53	-0.530195	25.1435	0
	High	TDLEmQIEGLK	1	3	2	F7A635;F6YKA7	M5(Oxidation)	0	0	0.05566	2.51187	2	1292.64	0.464506	45.7867	0
	High	ASLENSLEETK	1	2	1	F6YKA7		0	0	0.04075	2.02855	2	1220.6	-0.324467	31.0297	0
	High	TDLEMQIEGLK	1	3	2	F7A635;F6YKA7		0	0	0.03098	1.39348	2	1276.65	0.216334	47.0027	0
	High	VTmQNLNDR	1	5	2	F7B5G7;F6YKA7	M3(Oxidation)	0	0.001	0.08324	2.94563	2	1106.52	-1.66363	15.0993	0
	High	LAADDFR	4	7	4	F7A635;F7B5G7;F6YKA7;F7FQQ4		0	0.003	0.1411	1.9337	2	807.399	-0.236158	27.9597	0
	High	LASYLDK	1	7	4	F7A635;F7B5G7;F6UR30;F6YKA7		0	0.007	0.2047	1.48543	2	809.44	-0.698508	25.3566	0
F7HKA3	Uncharacterized protein OS=Macaca mulatta GN=CCT5 PE=2 SV=1 - [F7HKA3_MACMU]	24.6474	14.77	3	4	4	9	440	48.3021	5.60498
	A2	Sequence	# PSMs	# Proteins	# Protein Groups	Protein Group Accessions	Modifications	ΔCn	q-Value	PEP	XCorr	Charge	MH+ [Da]	ΔM [ppm]	RT [min]	# Missed Cleavages
	High	SQDDEIGDGTTGVVVLAGALLEEAEQLLDR	5	3	1	F7HKA3		0	0	0.0128	3.30801	3	3113.55	0.642674	103.459	0
	High	WVGGPEIELIAIATGGR	2	3	1	F7HKA3		0	0	0.009757	3.11822	2	1738.95	2.26172	70.3421	0
	High	IADGYEQAAR	1	3	1	F7HKA3		0	0	0.02221	2.79072	2	1093.53	-1.60125	22.0758	0
	High	FSELTAEK	1	3	1	F7HKA3		0	0.002	0.1298	2.01307	2	924.467	0.133618	25.2364	0
F7HPQ2	Uncharacterized protein OS=Macaca mulatta GN=UBA1 PE=2 SV=1 - [F7HPQ2_MACMU]	12.0582	5.39	2	4	4	5	1058	117.845	5.89697
	A2	Sequence	# PSMs	# Proteins	# Protein Groups	Protein Group Accessions	Modifications	ΔCn	q-Value	PEP	XCorr	Charge	MH+ [Da]	ΔM [ppm]	RT [min]	# Missed Cleavages
	High	ALPAVQQENLDEDLIR	2	2	1	F7HPQ2		0	0	0.001082	4.03539	2	1823.95	-1.12931	49.0683	0
	High	LAGTQPLEVLEAVQR	1	2	1	F7HPQ2		0	0	0.0492	1.88443	2	1623.91	-0.143913	54.4749	0
	High	LQTSSVLVSGLR	1	2	1	F7HPQ2		0	0.001	0.08345	1.44407	2	1259.73	0.118988	41.8808	0
	High	QPAENVNQYLTDPK	1	2	1	F7HPQ2		0	0.003	0.1349	2.49887	2	1616.79	-2.70557	37.3878	0
F7CA35	Uncharacterized protein (Fragment) OS=Macaca mulatta PE=3 SV=1 - [F7CA35_MACMU]	27.8476	21.2	2	4	4	9	250	27.9531	5.52881
	A2	Sequence	# PSMs	# Proteins	# Protein Groups	Protein Group Accessions	Modifications	ΔCn	q-Value	PEP	XCorr	Charge	MH+ [Da]	ΔM [ppm]	RT [min]	# Missed Cleavages
	High	DPEEIEKEEQAAAEK	1	2	1	F7CA35		0	0	0.002813	4.37324	2	1715.8	-0.181124	10.5882	1
	High	AIVAIENPADVSVISSR	4	2	1	F7CA35		0	0	0.01469	4.05339	2	1740.95	0.35804	50.1152	0
	High	FAAATGATPIAGR	1	2	1	F7CA35		0	0	0.001504	3.27617	2	1203.65	-0.509089	30.3635	0
	High	LLVVTDPR	3	2	1	F7CA35		0	0.001	0.08663	2.47973	2	912.551	0.0403979	32.7453	0
F7FI39	Pyruvate kinase OS=Macaca mulatta GN=PKLR PE=3 SV=1 - [F7FI39_MACMU]	19.5458	11.67	2	4	5	7	574	61.7905	7.47412
	A2	Sequence	# PSMs	# Proteins	# Protein Groups	Protein Group Accessions	Modifications	ΔCn	q-Value	PEP	XCorr	Charge	MH+ [Da]	ΔM [ppm]	RT [min]	# Missed Cleavages
	High	TGILQGGPESEVELVK	1	2	1	F7FI39		0	0	0.002877	3.93611	2	1655.89	0.471383	47.5694	0
	High	GSQVLVTVDPAFR	1	2	1	F7FI39		0	0	0.03708	3.10331	2	1388.75	-0.943708	46.1035	0
	High	IYIDDGLISLVVQK	1	2	1	F7FI39		0	0	0.01856	2.8171	2	1575.9	1.18621	64.4351	0
	High	GDLGIEIPAEK	3	4	3	F7FI39;F7F0E8;G7P916		0	0	0.02085	2.76098	2	1141.61	0.0277243	41.721	0
	High	EPPEAIWADDVDR	1	2	1	F7FI39		0	0	0.05282	2.28926	2	1512.7	-0.0942479	46.0861	0
F6ZI22	Uncharacterized protein OS=Macaca mulatta PE=2 SV=1 - [F6ZI22_MACMU]	21.2991	8.27	3	4	4	7	689	73.2214	8.48486
	A2	Sequence	# PSMs	# Proteins	# Protein Groups	Protein Group Accessions	Modifications	ΔCn	q-Value	PEP	XCorr	Charge	MH+ [Da]	ΔM [ppm]	RT [min]	# Missed Cleavages
	High	VGEVTYVELLMDAEGK	2	3	1	F6ZI22		0	0	0.00758	3.90459	2	1752.87	-0.16049	64.7584	0
	High	QGGGGGGGSVPGIER	2	3	1	F6ZI22		0	0	0.03383	3.761	2	1284.63	-0.65996	24.7298	0
	High	mGPAmGPALGAGIER	1	3	1	F6ZI22	M1(Oxidation); M5(Oxidation)	0	0	0.04087	3.39094	2	1459.71	2.07927	33.1543	0
	High	MGPAMGPALGAGIER	1	3	1	F6ZI22		0	0	0.02204	2.44723	2	1427.71	-1.83389	41.979	0
	High	AFITNIPFDVK	1	3	1	F6ZI22		0	0.006	0.1872	1.98335	2	1264.69	-0.104575	55.2611	0
F6VN84	Uncharacterized protein OS=Macaca mulatta GN=CCT8 PE=2 SV=1 - [F6VN84_MACMU]	9.22942	8.96	2	4	4	4	547	59.3364	5.78271
	A2	Sequence	# PSMs	# Proteins	# Protein Groups	Protein Group Accessions	Modifications	ΔCn	q-Value	PEP	XCorr	Charge	MH+ [Da]	ΔM [ppm]	RT [min]	# Missed Cleavages
	High	LFVTNDAATILR	1	2	1	F6VN84		0	0	0.01504	2.67622	2	1333.75	-0.463003	49.9987	0
	High	GSTDNLMDDIER	1	2	1	F6VN84		0	0	0.03387	2.5131	2	1365.6	0.342234	42.3077	0
	High	DVDEVSSLLR	1	2	1	F6VN84		0	0	0.02521	1.74941	2	1132.58	0.0167361	47.5491	0
	High	AIADTGANVVVTGGK	1	2	1	F6VN84		0	0.001	0.07112	2.29069	2	1372.74	-0.311726	32.5106	0
F7EW39	Uncharacterized protein OS=Macaca mulatta GN=MARCKS PE=4 SV=1 - [F7EW39_MACMU]	49.8509	25.15	1	4	4	15	330	31.4238	4.38623
	A2	Sequence	# PSMs	# Proteins	# Protein Groups	Protein Group Accessions	Modifications	ΔCn	q-Value	PEP	XCorr	Charge	MH+ [Da]	ΔM [ppm]	RT [min]	# Missed Cleavages
	High	GEAAAERPGEAAVASSPSK	7	1	1	F7EW39		0	0	0.000421	4.94262	2	1784.88	0.573858	20.8342	0
	High	AEDGATPSPSNETPK	4	1	1	F7EW39		0	0	0.01329	3.45272	2	1500.68	0.400527	18.17	0
	High	DEPAAAAPEAGASPVEK	3	1	1	F7EW39		0	0	0.006997	3.27404	2	1609.77	1.24069	27.535	0
	High	EAPAEGEAAEPGSPTAAEGEAASAASSTSSPK	1	1	1	F7EW39		0	0.003	0.1542	2.87842	3	2915.31	1.5301	36.6998	0
F7CA28	Uncharacterized protein OS=Macaca mulatta GN=RPN2 PE=2 SV=1 - [F7CA28_MACMU]	20.6861	10.73	3	4	4	7	615	67.7075	6.25244
	A2	Sequence	# PSMs	# Proteins	# Protein Groups	Protein Group Accessions	Modifications	ΔCn	q-Value	PEP	XCorr	Charge	MH+ [Da]	ΔM [ppm]	RT [min]	# Missed Cleavages
	High	LDELGGVYLQFEEGLETTALFVAATYK	1	3	1	F7CA28		0	0	0.02561	4.14027	3	2977.51	1.22709	94.2788	0
	High	SIVEEIEDLVAR	4	3	1	F7CA28		0	0	0.01005	3.4335	2	1372.73	0.31769	71.6206	0
	High	TGQEVVFVAEPDNK	1	3	1	F7CA28		0	0	0.04326	2.84714	2	1532.76	0.166832	36.9592	0
	High	NPILWNVADVVIK	1	3	1	F7CA28		0	0.002	0.1011	2.12813	2	1480.85	-1.70325	63.5128	0
F6T960	Uncharacterized protein OS=Macaca mulatta PE=2 SV=1 - [F6T960_MACMU]	20.3327	9.73	2	4	4	6	658	73.8603	6.49365
	A2	Sequence	# PSMs	# Proteins	# Protein Groups	Protein Group Accessions	Modifications	ΔCn	q-Value	PEP	XCorr	Charge	MH+ [Da]	ΔM [ppm]	RT [min]	# Missed Cleavages
	High	LEGSAPTDVLDSLTTIPELK	1	2	1	F6T960		0	0	0.003488	4.65144	2	2099.11	-2.46498	66.2839	0
	High	VFVGEEDPEAESVTLR	1	2	1	F6T960		0	0	0.0003237	4.21743	2	1776.87	0.703095	44.3191	0
	High	GEELDEDLFLQLTGGHEAF	2	2	1	F6T960		0	0	0.001961	4.19778	2	2119.99	2.31261	71.4203	0
	High	LTQLYEQAR	2	2	1	F6T960		0	0	0.04487	2.43491	2	1121.59	-1.81723	28.5563	0
F7FX93	Uncharacterized protein (Fragment) OS=Macaca mulatta PE=2 SV=1 - [F7FX93_MACMU]	64.8943	25.3	1	4	9	24	419	47.593	5.10986
	A2	Sequence	# PSMs	# Proteins	# Protein Groups	Protein Group Accessions	Modifications	ΔCn	q-Value	PEP	XCorr	Charge	MH+ [Da]	ΔM [ppm]	RT [min]	# Missed Cleavages
	High	GVVDSEDLPLNISR	3	2	2	F7GST0;F7FX93		0	0	0.002679	4.64637	2	1513.79	0.128797	47.675	0
	High	TLTIVDTGIGMTK	4	3	3	F7GST0;F6WPN0;F7FX93		0	0	0.003747	3.73776	2	1349.73	-0.185793	46.5248	0
	High	TLTIVDTGIGmTK	2	3	3	F7GST0;F6WPN0;F7FX93	M11(Oxidation)	0	0	0.003891	3.25408	2	1365.73	0.0538073	41.4661	0
	High	ADLINNLGTIAK	3	3	3	F7GST0;F6WPN0;F7FX93		0	0	0.0406	2.8934	2	1242.71	0.849056	46.1285	0
	High	HLEINPDHSIIETLR	2	1	1	F7FX93		0	0	0.02288	2.82829	3	1786.94	-1.10197	42.5962	0
	High	APFDLFENR	4	1	1	F7FX93		0	0	0.02474	2.76686	2	1108.54	-0.402019	50.6175	0
	High	SLTNDWEDHLAVK	2	2	2	F7GST0;F7FX93		0	0.001	0.06633	2.73846	2	1527.75	1.57233	43.1754	0
	High	DQVANSAFVER	1	1	1	F7FX93		0	0.002	0.1134	2.38603	2	1235.6	0.34397	30.5976	0
	High	EGLELPEDEEEK	1	2	2	F7GST0;F7FX93		0	0.002	0.09643	2.35642	2	1416.64	-0.25737	35.686	0
	High	ALLFVPR	2	1	1	F7FX93		0	0.008	0.2122	1.61378	2	815.513	-0.586179	42.5725	0
H9H316	Uncharacterized protein OS=Macaca mulatta GN=LOC720965 PE=2 SV=1 - [H9H316_MACMU]	19.5224	6.92	4	4	4	9	607	66.2558	4.60205
	A2	Sequence	# PSMs	# Proteins	# Protein Groups	Protein Group Accessions	Modifications	ΔCn	q-Value	PEP	XCorr	Charge	MH+ [Da]	ΔM [ppm]	RT [min]	# Missed Cleavages
	High	GLSEDTTEETLK	4	4	1	H9H316		0	0	0.01904	3.1925	2	1322.63	0.467854	29.0819	0
	High	GFGFVDFNSEEDAK	1	4	1	H9H316		0	0	0.02322	2.8537	2	1561.68	0.220597	50.7647	0
	High	NDLAVVDVR	3	4	1	H9H316		0	0	0.03637	2.50586	2	1000.54	-0.811426	35.171	0
	High	LELQGPR	1	4	1	H9H316		0	0.008	0.2088	1.44494	2	812.463	-0.012705	25.2547	0
F7FGD1	Uncharacterized protein OS=Macaca mulatta GN=GANAB PE=2 SV=1 - [F7FGD1_MACMU]	20.4406	5.9	4	4	4	8	847	96.1019	5.71924
	A2	Sequence	# PSMs	# Proteins	# Protein Groups	Protein Group Accessions	Modifications	ΔCn	q-Value	PEP	XCorr	Charge	MH+ [Da]	ΔM [ppm]	RT [min]	# Missed Cleavages
	High	LSFQHDPETSVLVLR	2	4	1	F7FGD1		0	0	0.004439	3.61042	3	1740.93	0.929551	46.7615	0
	High	VPDVLVADPPIAR	4	4	1	F7FGD1		0	0	0.02772	2.74593	2	1361.78	0.212247	46.096	0
	High	DDNSVELTMAEGPYK	1	4	1	F7FGD1		0	0	0.01989	2.59104	2	1668.74	-0.430638	45.1603	0
	High	LDLLEDR	1	4	1	F7FGD1		0	0.001	0.0951	2.07822	2	873.468	-0.0382032	38.1458	0
F7HU50	Uncharacterized protein OS=Macaca mulatta GN=TUBA1B PE=2 SV=1 - [F7HU50_MACMU]	188.009	44.47	3	4	13	60	416	46.2838	5.08447
	A2	Sequence	# PSMs	# Proteins	# Protein Groups	Protein Group Accessions	Modifications	ΔCn	q-Value	PEP	XCorr	Charge	MH+ [Da]	ΔM [ppm]	RT [min]	# Missed Cleavages
	High	TIGGGDDSFNTFFSETGAGK	6	3	1	F7HU50		0	0	0.0002315	5.59464	2	2007.89	-0.0135939	54.8878	0
	High	FDGALNVDLTEFQTNLVPYPR	9	4	2	F7HU50;F6QRE8		0	0	0.001406	4.90081	2	2409.21	1.09079	68.3596	0
	High	AFVHWYVGEGmEEGEFSEAR	4	4	2	F7HU50;F6QRE8	M11(Oxidation)	0	0	0.0006947	4.14343	3	2346.01	-0.289387	47.7516	0
	High	VGINYQPPTVVPGGDLAK	4	4	2	F7HU50;F6QRE8		0	0	0.03614	4.09295	2	1824.99	-0.128335	47.4806	0
	High	AFVHWYVGEGMEEGEFSEAR	2	4	2	F7HU50;F6QRE8		0	0	0.009002	4.07592	3	2330.02	0.617266	52.1726	0
	High	LISQIVSSITASLR	8	4	2	F7HU50;F6QRE8		0	0	0.013	3.52693	3	1487.88	1.09667	68.4576	0
	High	IHFPLATYAPVISAEK	3	4	2	F7HU50;F6QRE8		0	0	0.00406	3.42475	2	1756.96	-0.345606	52.4237	0
	High	AVFVDLEPTVIDEVR	7	3	1	F7HU50		0	0	0.003439	3.32095	2	1701.91	0.537385	59.3077	0
	High	EDAANNYAR	4	4	2	F7HU50;F6QRE8		0	0	0.05807	2.61268	2	1023.45	-0.386246	13.8607	0
	High	DVNAAIATIK	3	3	1	F7HU50		0	0	0.02929	2.37522	2	1015.58	-0.357276	37.1046	0
	High	EIIDLVLDR	4	3	1	F7HU50		0	0	0.03267	2.23852	2	1085.62	0.452983	54.885	0
	High	NLDIERPTYTNLNR	1	4	2	F7HU50;F6QRE8		0	0	0.03269	2.037	3	1718.88	0.516279	37.6377	0
	High	QLFHPEQLITGK	4	4	2	F7HU50;F6QRE8		0	0	0.01702	1.7755	3	1410.77	-0.115482	42.8908	0
	High	GHYTIGK	1	4	2	F7HU50;F6QRE8		0	0.009	0.2302	1.68185	2	775.41	0.137138	13.4274	0
F7DLA3	Uncharacterized protein OS=Macaca mulatta PE=4 SV=1 - [F7DLA3_MACMU]	35.6754	26.56	5	4	5	12	256	28.4208	9.01221
	A2	Sequence	# PSMs	# Proteins	# Protein Groups	Protein Group Accessions	Modifications	ΔCn	q-Value	PEP	XCorr	Charge	MH+ [Da]	ΔM [ppm]	RT [min]	# Missed Cleavages
	High	LFIGGLSFETTDESLR	2	5	1	F7DLA3		0	0	0.0007672	4.07741	2	1784.91	0.656136	60.4211	0
	High	NQGGYGGSSSSSSYGSGR	2	5	1	F7DLA3		0	0	0.00428	3.71028	2	1694.7	0.780264	19.1446	0
	High	GFAFVTFDDHDSVDK	2	5	1	F7DLA3		0	0	0.01943	3.08655	2	1699.76	0.0800492	47.8331	0
	High	EDTEEHHLR	4	7	2	F6QE81;F7DLA3		0	0	0.02966	2.93834	2	1165.52	-0.45355	11.612	0
	High	IEVIEIMTDR	1	5	1	F7DLA3		0	0	0.01192	2.69762	2	1218.64	-0.184849	50.5677	0
	High	IEVIEImTDR	1	5	1	F7DLA3	M7(Oxidation)	0	0	0.02343	1.68104	2	1234.64	0.475667	40.2824	0
G7PBN2	Putative uncharacterized protein (Fragment) OS=Macaca fascicularis GN=EGM_16969 PE=4 SV=1 - [G7PBN2_MACFA]	21.4983	1.43	2	4	4	8	4561	523.07	6.46826
	A2	Sequence	# PSMs	# Proteins	# Protein Groups	Protein Group Accessions	Modifications	ΔCn	q-Value	PEP	XCorr	Charge	MH+ [Da]	ΔM [ppm]	RT [min]	# Missed Cleavages
	High	VFYEEELDVPLVLFNEVLDHVLR	5	2	1	G7PBN2		0	0	0.006163	3.43057	3	2787.46	0.526255	93.4435	0
	High	EALELTDTGLLSGSEER	1	2	1	G7PBN2		0	0	0.002556	3.20887	2	1819.89	0.304646	51.0996	0
	High	VQVALEELQDLK	1	2	1	G7PBN2		0	0	0.03094	1.86814	2	1384.77	-0.392489	50.1324	0
	High	SIPLDEGEDEAQR	1	2	1	G7PBN2		0	0.009	0.2325	2.08288	2	1458.67	-0.298639	31.061	0
G7PKX0	Putative uncharacterized protein (Fragment) OS=Macaca fascicularis GN=EGM_04098 PE=4 SV=1 - [G7PKX0_MACFA]	30.7683	17.48	2	4	4	10	326	35.6442	8.89502
	A2	Sequence	# PSMs	# Proteins	# Protein Groups	Protein Group Accessions	Modifications	ΔCn	q-Value	PEP	XCorr	Charge	MH+ [Da]	ΔM [ppm]	RT [min]	# Missed Cleavages
	High	SSGSPYGGGYGSGGGSGGYGSR	3	2	1	G7PKX0		0	0	9.654e-06	4.83273	2	1910.79	-0.998417	27.7863	0
	High	LFIGGLSFETTDDSLR	2	2	1	G7PKX0		0	0	0.00198	3.29953	2	1770.89	0.468652	61.2481	0
	High	IETIEVmEDR	2	2	1	G7PKX0	M7(Oxidation)	0	0	0.03163	3.19054	2	1250.59	-0.826444	30.4601	0
	High	IETIEVMEDR	1	2	1	G7PKX0		0	0	0.01181	3.06276	2	1234.6	-0.111048	38.9935	0
	High	EDTEEYNLR	2	2	1	G7PKX0		0	0.001	0.06362	1.90186	2	1168.51	-0.0573563	26.1389	0
G7PCN6	V-type proton ATPase subunit B, brain isoform (Fragment) OS=Macaca fascicularis GN=EGM_17129 PE=3 SV=1 - [G7PCN6_MACFA]	13.7168	9.03	2	4	4	6	487	54.1367	5.68115
	A2	Sequence	# PSMs	# Proteins	# Protein Groups	Protein Group Accessions	Modifications	ΔCn	q-Value	PEP	XCorr	Charge	MH+ [Da]	ΔM [ppm]	RT [min]	# Missed Cleavages
	High	TVFETLDIGWQLLR	2	2	1	G7PCN6		0	0	0.05729	3.1555	3	1690.92	1.94542	73.2447	0
	High	TPVSEDMLGR	1	2	1	G7PCN6		0	0.001	0.07063	2.62694	2	1104.53	-1.55024	32.7883	0
	High	TPVSEDmLGR	1	2	1	G7PCN6	M7(Oxidation)	0	0.001	0.08402	2.15248	2	1120.53	0.395364	25.1306	0
	High	SAIGEGmTR	1	2	1	G7PCN6	M7(Oxidation)	0	0.008	0.2164	1.72234	2	937.44	-0.817396	13.6872	0
	High	NFIAQGPYENR	1	2	1	G7PCN6		0	0.009	0.2255	1.8617	2	1308.64	1.44125	33.2938	0
G7PEX7	Annexin OS=Macaca fascicularis GN=EGM_18018 PE=3 SV=1 - [G7PEX7_MACFA]	19.3186	8.5	2	4	4	7	506	54.283	7.6499
	A2	Sequence	# PSMs	# Proteins	# Protein Groups	Protein Group Accessions	Modifications	ΔCn	q-Value	PEP	XCorr	Charge	MH+ [Da]	ΔM [ppm]	RT [min]	# Missed Cleavages
	High	DESTNVDmSLAQR	1	2	1	G7PEX7	M8(Oxidation)	0	0	0.008348	3.52073	2	1481.65	0.492857	29.0673	0
	High	DESTNVDMSLAQR	3	2	1	G7PEX7		0	0	0.00722	3.24038	2	1465.66	0.860007	35.6335	0
	High	DAQELYAAGENR	1	2	1	G7PEX7		0	0	0.01687	2.45588	2	1336.61	-0.0918761	30.4564	0
	High	SDTSGHFQR	1	2	1	G7PEX7		0	0.001	0.06841	2.4411	2	1034.46	-0.371295	12.4441	0
	High	SETDLLDIR	1	2	1	G7PEX7		0	0.002	0.1169	1.83611	2	1061.55	-1.00707	43.5324	0
G7NY04	Putative uncharacterized protein OS=Macaca fascicularis GN=EGM_11103 PE=4 SV=1 - [G7NY04_MACFA]	16.924	3.01	1	4	4	5	2260	246.506	7.13721
	A2	Sequence	# PSMs	# Proteins	# Protein Groups	Protein Group Accessions	Modifications	ΔCn	q-Value	PEP	XCorr	Charge	MH+ [Da]	ΔM [ppm]	RT [min]	# Missed Cleavages
	High	GQTLLEGQPWMETYLQDILR	2	1	1	G7NY04		0	0	0.004564	3.667	2	2391.2	0.226077	77.9815	0
	High	GFLEESVSALDIK	1	1	1	G7NY04		0	0	0.005297	3.58279	2	1407.74	1.96498	57.1658	0
	High	AFLGALLDHFEITPEPETSVTGDR	1	1	1	G7NY04		0	0	0.009178	3.36768	3	2615.3	0.89525	66.2331	0
	High	NVGSAEFEDIR	1	1	1	G7NY04		0	0	0.007777	2.72774	2	1236.59	0.0384832	36.1525	0
G8F5P6	Purine nucleoside phosphorylase (Fragment) OS=Macaca fascicularis GN=EGM_21003 PE=3 SV=1 - [G8F5P6_MACFA]	51.047	21.05	3	4	4	17	285	31.6611	6.72705
	A2	Sequence	# PSMs	# Proteins	# Protein Groups	Protein Group Accessions	Modifications	ΔCn	q-Value	PEP	XCorr	Charge	MH+ [Da]	ΔM [ppm]	RT [min]	# Missed Cleavages
	High	DHINLPGFSGQNPLR	5	3	1	G8F5P6		0	0	0.0001611	4.15899	3	1664.85	-1.00508	46.6785	0
[truncated: 2,481 more rows]
